# Supplementary material for: Gene duplication in the genome of parasitic Giardia lamblia
Source: BMC Evol Biol. 2010 Feb 17;10:49. doi: 10.1186/1471-2148-10-49 (PMC2829556; doi:10.1186/1471-2148-10-49)
Supplement: Additional file 1 — The list of 2,403 duplicated genes. This table listed all identified duplicated genes in G. lamblia. [file 1471-2148-10-49-S1.XLS]

## Sheet: Sheet1
Additional file 1 - the list of 2,403 duplicated genes
ORF	Contig	Start	End	Strand	Group_ID	Parental_gene	Duplication_type	dN	dS	Family_ID	Domain
4313	ctg02_5	149946	150539	+	I	137744	Dispersed	0.3069	2.374	5	VSP
5812	ctg02_32	54073	55389	+	I	137612	Dispersed	0.5216	1.5322	5	VSP
5954	ctg02_25	157883	158191	+	I	115066	Dispersed	0	0.0548	5	VSP
7715	ctg02_1	486485	488533	+	I	91707	Dispersed	0.6536	4.7007	5	VSP
8595	ctg02_9	128351	128734	-	I	26894	Dispersed	0.2528	0.9296	5	VSP
9276	ctg02_8	230426	231838	+	I	27717	Dispersed	0.6512	3.1158	5	VSP
10562	ctg02_22	26585	27142	+	I	137612	Dispersed	0.0896	2.5754	5	VSP
10659	ctg02_10	80578	82752	-	I	116477	Dispersed	0.4624	1.741	5	VSP
11309	ctg02_26	55178	59185	-	I	40376	Dispersed	0.8194	3.6823	5	VSP
11470	ctg02_10	267766	269787	+	I	137604	Dispersed	0.407	1.7458	5	VSP
11521	ctg02_33	90891	92777	+	I	11470	Dispersed	0.1363	0.3265	5	VSP
11690	ctg02_5	59197	59769	+	I	114180	Dispersed	0.6341	2.954	5	VSP
12063	ctg02_15	124229	125473	-	I	17328	Dispersed	0.8749	3.7321	5	C1_3
12551	ctg02_31	10797	11015	-	I	5812	Dispersed	0.3981	1.3748	5	VSP
12993	ctg02_15	2048	2338	-	I	26590	Dispersed	0.0614	0.2144	5	VSP
13194	ctg02_7	109646	111493	-	I	137604	Dispersed	0.4176	1.0164	5	VSP
13390	ctg02_34	2771	4936	-	I	137612	Dispersed	0.604	1.4358	5	VSP
13402	ctg02_53	35884	36174	+	I	92835	Dispersed	0.0786	0.4148	5	VSP
13520	ctg02_2	306261	306647	+	I	15206	Dispersed	0.0802	0.2236	5	VSP
13728	ctg02_63	42070	43026	-	I	111874	Dispersed	0.363	0.8737	5	VSP
14043	ctg02_2	162594	163313	+	I	33279	Dispersed	0.5253	1.9207	5	VSP
14225	ctg02_2	109604	115021	+	I	114180	Dispersed	0.602	2.796	5	Glug
14297	ctg02_12	111678	113447	-	I	116477	Dispersed	0.3768	1.2169	5	VSP
14307	ctg02_226	50	826	+	I	137611	Dispersed	0.283	0.5604	5	VSP
14324	ctg02_1	551645	552364	+	I	221693	Dispersed	0.7533	3.7707	5	VSP
14331	ctg02_27	3632	4891	-	I	5812	Dispersed	0.6227	2.0054	5	VSP
14586	ctg02_68	35307	37508	+	I	137612	Dispersed	0.5103	1.2263	5	VSP
14783	ctg02_20	125652	126578	-	I	40591	Dispersed	0.2175	0.884	5	VSP
14831	ctg02_24	96943	97329	-	I	4313	Dispersed	0.2116	1.2781	5	VSP
15008	ctg02_55	39031	40860	-	I	91707	Dispersed	0.3401	1.2634	5	VSP
15206	ctg02_26	2671	3312	+	I	14307	Dispersed	0.1404	0.3582	5	VSP
15237	ctg02_7	178922	180484	-	I	113954	Dispersed	0.4413	1.2352	5	VSP
15400	ctg02_189	464	1150	-	I	137744	Dispersed	0.1837	0.6133	5	VSP
15521	ctg02_1	324551	326170	-	I	24880	Dispersed	0.8035	0.9937	5	Hypothesis_protein
16472	ctg02_10	218445	219722	-	I	103992	Dispersed	0.4648	1.5742	5	VSP
16501	ctg02_8	3698	5776	-	I	137604	Dispersed	0.4708	1.9352	5	VSP
16842	ctg02_44	50803	52971	-	I	27717	Dispersed	0.7759	4.6412	5	VSP
17380	ctg02_36	34710	36245	-	I	91707	Dispersed	0.6715	4.4351	5	VSP
25816	ctg02_14	92675	95488	-	I	115066	Dispersed	0.7199	3.9785	5	VSP
25892	ctg02_14	31686	31982	+	I	114042	Dispersed	0.1083	0.2367	5	Hypothesis_protein
26590	ctg02_12	12624	13169	+	I	112009	Dispersed	0.112	0.2779	5	VSP
26894	ctg02_29	84594	85022	+	I	4313	Dispersed	0.153	0.8876	5	VSP
26981	ctg02_59	47222	47815	-	I	221693	Dispersed	0.5933	3.3386	5	VSP
27717	ctg02_16	77541	80051	-	I	22547	Dispersed	0.6392	1.7512	5	VSP
28057	ctg02_3	120239	120814	-	I	16318	Dispersed	0.7014	3.1937	5	Hypothesis_protein
28626	ctg02_2	444468	444974	-	I	4313	Dispersed	0.2377	0.6716	5	VSP
29744	ctg02_15	109122	109337	-	I	14331	Dispersed	0.2051	1.3795	5	VSP
32607	ctg02_3	96190	98772	+	I	34357	Dispersed	0.5018	1.439	5	VSP
32701	ctg02_32	105741	106043	-	I	114930	Dispersed	0.169	0.2775	5	VSP
32890	ctg02_2	245442	246047	-	I	41401	Dispersed	0.0429	0.1542	5	VSP
32916	ctg02_80	737	1027	+	I	112009	Dispersed	0	0.0327	5	VSP
33279	ctg02_25	10994	13240	+	I	34357	Dispersed	0.5347	2.5795	5	VSP
34196	ctg02_84	1258	2598	+	I	137710	Dispersed	0.2559	0.606	5	VSP
34357	ctg02_29	5257	7920	+	I	137612	Dispersed	0.5299	2.7987	5	VSP
35454	ctg02_37	339	638	+	I	111732	Dispersed	0.0544	0.1447	5	VSP
36493	ctg02_52	62047	62631	-	I	15206	Dispersed	0.1283	0.4143	5	VSP
37093	ctg02_3	465730	467646	+	I	32607	Dispersed	0.5103	1.4212	5	VSP
38901	ctg02_4	7945	8163	+	I	115047	Dispersed	0.036	0.3884	5	VSP
39904	ctg02_39	36395	38800	-	I	14017	Dispersed	0.8113	3.1924	5	VSP
40376	ctg02_5	253637	258466	+	I	221693	Dispersed	0.8311	2.4276	5	VSP
40571	ctg02_12	4843	7506	+	I	34357	Dispersed	0.0586	0.1289	5	VSP
40591	ctg02_8	196700	197653	+	I	115158	Dispersed	0.4596	1.4097	5	VSP
40592	ctg02_15	227730	228410	+	I	40591	Dispersed	0.0696	0.2224	5	VSP
40621	ctg02_89	2466	2852	-	I	114674	Dispersed	0.0579	0.2604	5	VSP
40630	ctg02_12	258684	259196	+	I	26590	Dispersed	0.0668	0.2947	5	VSP
41227	ctg02_66	15499	17127	+	I	37093	Dispersed	0.2699	0.6053	5	VSP
41349	ctg02_15	229959	230351	+	I	111732	Dispersed	0.0982	0.4396	5	VSP
41401	ctg02_37	81706	82356	-	I	137611	Dispersed	0.2959	0.8151	5	VSP
41472	ctg02_10	88746	90509	+	I	115742	Dispersed	0.1999	0.4758	5	VSP
41476	ctg02_132	716	1261	+	I	112009	Dispersed	0.0543	0.1736	5	VSP
41539	ctg02_106	570	1412	-	I	137710	Dispersed	0.172	0.4763	5	VSP
41626	ctg02_7	71672	72409	+	I	102662	Dispersed	0.2347	0.7497	5	VSP
87628	ctg02_4	98908	100758	+	I	137604	Dispersed	0.3837	0.8924	5	VSP
87706	ctg02_39	125	1171	+	I	103943	Dispersed	0.0252	0.4662	5	VSP
89315	ctg02_69	1753	3084	-	I	102662	Dispersed	0.1731	0.6277	5	VSP
90215	ctg02_159	37	747	+	I	33279	Dispersed	0.4134	1.7624	5	VSP
91707	ctg02_3	313253	315322	+	I	115066	Dispersed	0.7308	4.226	5	TIL
92835	ctg02_81	701	1207	+	I	112009	Dispersed	0.1403	0.3407	5	VSP
93742	ctg02_52	40647	40946	+	I	115158	Dispersed	0.419	1.6409	5	VSP
96055	ctg02_32	847	1233	+	I	13520	Dispersed	0.0583	0.1892	5	VSP
97233	ctg02_121	1102	1392	-	I	114121	Dispersed	0.0142	0	5	VSP
97820	ctg02_31	8904	9212	-	I	114162	Dispersed	0.171	0.9427	5	VSP
98058	ctg02_54	3119	3382	+	I	102662	Dispersed	0.0859	0.2667	5	VSP
100877	ctg02_165	685	1350	+	I	114042	Dispersed	0.0596	0.1691	5	VSP
101010	ctg02_16	33488	34747	+	I	101496	Dispersed	0.1921	0.4787	5	VSP
101074	ctg02_18	198026	200245	-	I	137618	Dispersed	0.1289	0.3369	5	VSP
101380	ctg02_65	26231	26818	-	I	40591	Dispersed	0.4476	1.1458	5	VSP
101410	ctg02_29	1370	2869	+	I	137710	Dispersed	0.3348	0.8124	5	VSP
101496	ctg02_3	184497	185936	+	I	15521	Dispersed	0.8681	1.9687	5	VSP
101498	ctg02_86	2254	2742	+	I	111873	Dispersed	0.1529	0.4058	5	VSP
101589	ctg02_53	56367	57548	-	I	137605	Dispersed	0.178	0.4621	5	VSP
101765	ctg02_30	133705	135804	-	I	13390	Dispersed	0.5145	1.9707	5	VSP
101805	ctg02_11	235471	237759	-	I	114042	Dispersed	0.6572	4.6549	5	VSP
101832	ctg02_33	18455	20065	-	I	91707	Dispersed	0.6376	2.6318	5	TIL
102178	ctg02_43	1849	2235	-	I	26894	Dispersed	0.3349	0.8602	5	VSP
102180	ctg02_55	50962	51636	-	I	112604	Dispersed	0.0366	0.0827	5	TIL
102230	ctg02_50	1142	2020	+	I	16721	Dispersed	0.6571	2.1959	5	VSP
102540	ctg02_90	2738	3034	+	I	105983	Dispersed	0.0231	0.0415	5	VSP
102662	ctg02_27	36639	38231	-	I	137717	Dispersed	0.3621	0.9878	5	VSP
103001	ctg02_13	219898	221745	+	I	111732	Dispersed	0	0.0039	5	VSP
103142	ctg02_46	2040	2543	+	I	137691	Dispersed	0.2098	0.6334	5	VSP
103454	ctg02_15	105786	107996	-	I	101805	Dispersed	0.1491	0.5806	5	VSP
103916	ctg02_44	79593	80138	-	I	101410	Dispersed	0.1468	0.3724	5	VSP
103943	ctg02_8	87079	87636	-	I	15317	Dispersed	0.5342	3.1468	5	Hypothesis_protein
103992	ctg02_2	642929	644812	+	I	137612	Dispersed	0.5633	1.8442	5	VSP
105759	ctg02_287	332	883	-	I	41539	Dispersed	0	0	5	VSP
105983	ctg02_85	3678	4229	+	I	34196	Dispersed	0.1878	0.351	5	VSP
111732	ctg02_13	210716	212842	-	I	10659	Dispersed	0.2578	0.7504	5	VSP
111873	ctg02_38	741	1511	-	I	137710	Dispersed	0.1501	0.4072	5	VSP
111874	ctg02_38	1442	2605	-	I	39904	Dispersed	0.7974	3.4951	5	VSP
112009	ctg02_21	130059	131252	+	I	137607	Dispersed	0.2859	1.0391	5	VSP
112113	ctg02_45	4364	6445	-	I	114674	Dispersed	0.3205	0.8075	5	VSP
112135	ctg02_17	120870	124304	-	I	112673	Tandem	0.0614	0.1088	5	VSP
112207	ctg02_34	90885	91502	+	I	137740	Dispersed	0.2838	2.883	5	VSP
112208	ctg02_22	171842	173632	+	I	16501	Dispersed	0.3523	1.0714	5	VSP
112305	ctg02_53	37406	39883	+	I	113297	Dispersed	0.1427	0.332	5	VSP
112314	ctg02_100	2667	3176	-	I	105983	Dispersed	0.1371	0.273	5	VSP
112331	ctg02_2	588241	589236	+	I	14331	Dispersed	0.5659	1.0038	5	VSP
112584	ctg02_42	27184	29622	+	I	113297	Dispersed	0.0301	0.0649	5	VSP
112604	ctg02_60	45787	46461	-	I	91707	Dispersed	0.2124	0.4857	5	TIL
112647	ctg02_17	195315	196601	+	I	102662	Dispersed	0.3257	0.6433	5	VSP
112673	ctg02_17	129346	132801	+	I	115066	Dispersed	0.1734	0.4386	5	VSP
112678	ctg02_87	2244	2981	+	I	111874	Dispersed	0.4305	1.7336	5	VSP
112693	ctg02_10	139876	140652	+	I	137740	Dispersed	0.4108	2.7909	5	VSP
112801	ctg02_52	6945	9188	+	I	137612	Dispersed	0.182	0.4244	5	VSP
112828	ctg02_44	76451	78904	-	I	114042	Dispersed	0.1917	0.4601	5	VSP
112867	ctg02_2	439658	441883	-	I	33279	Dispersed	0.2259	0.6891	5	VSP
113024	ctg02_31	15048	16250	-	I	137605	Dispersed	0.0367	0.1989	5	VSP
113093	ctg02_32	111706	113661	+	I	114674	Dispersed	0.2092	0.3995	5	VSP
113163	ctg02_4	202079	203977	+	I	137604	Dispersed	0.4389	1.797	5	VSP
113211	ctg02_90	513	1160	+	I	137611	Dispersed	0.0793	0.1277	5	VSP
113242	ctg02_37	29441	30475	-	I	16318	Dispersed	0.6905	3.7342	5	VSP
113297	ctg02_29	77719	80193	+	I	114180	Dispersed	0.8234	4.5182	5	VSP
113304	ctg02_29	113060	114970	+	I	113163	Dispersed	0.0645	0.1777	5	VSP
113319	ctg02_3	121023	128612	+	I	114180	Dispersed	0.1993	0.4918	5	VSP
113357	ctg02_32	64914	66776	-	I	221693	Dispersed	0.6587	1.966	5	VSP
113416	ctg02_9	192136	199686	+	I	114180	Dispersed	0.0234	0.0674	5	VSP
113439	ctg02_9	108341	110524	+	I	113450	Dispersed	0.2401	0.534	5	VSP
113450	ctg02_9	80249	82447	+	I	14586	Dispersed	0.345	1.3297	5	VSP
113491	ctg02_81	2487	3038	+	I	112009	Dispersed	0.1015	0.2523	5	VSP
113512	ctg02_1	65409	67190	-	I	137604	Dispersed	0.3269	0.6251	5	VSP
113797	ctg02_1	440465	442606	-	I	113450	Dispersed	0.1628	0.3995	5	VSP
113801	ctg02_1	432894	435317	-	I	137672	Dispersed	0.124	0.2454	5	VSP
113954	ctg02_91	479	2602	-	I	116477	Dispersed	0.456	1.3244	5	VSP
113987	ctg02_2	250078	252579	+	I	27717	Dispersed	0.0791	0.4611	5	VSP
114042	ctg02_21	71564	74047	+	I	113242	Dispersed	0.0372	0.1558	5	VSP
114065	ctg02_21	127599	129419	+	I	114122	Dispersed	0.2551	0.5816	5	VSP
114089	ctg02_3	186578	189031	+	I	114042	Dispersed	0.1589	0.4654	5	VSP
114121	ctg02_64	999	2588	-	I	14297	Dispersed	0.2895	0.7214	5	VSP
114122	ctg02_99	211	2148	-	I	114674	Dispersed	0.2893	0.7013	5	VSP
114162	ctg02_35	1037	3061	+	I	33279	Dispersed	0.1736	0.3268	5	VSP
114180	ctg02_1	804958	812577	+	I	NA	Dispersed	NA	NA	5	VSP
114277	ctg02_12	7582	9534	+	I	115085	Dispersed	0.2904	0.596	5	VSP
114470	ctg02_1	218700	220454	-	I	113512	Dispersed	0.0298	0.0821	5	VSP
114617	ctg02_55	25586	28000	+	I	114042	Dispersed	0.061	0.1226	5	VSP
114625	ctg02_55	51623	53359	-	I	91707	Dispersed	0.3701	3.7834	5	GCC2_GCC3
114653	ctg02_80	2939	4735	+	I	114674	Dispersed	0.2477	0.7207	5	VSP
114654	ctg02_270	28	942	+	I	111874	Dispersed	0.5135	1.5863	5	Hypothesis_protein
114672	ctg02_94	905	2749	-	I	115742	Dispersed	0.0291	0.0432	5	VSP
114674	ctg02_79	311	2473	-	I	116477	Dispersed	0.3619	1.1171	5	VSP
114813	ctg02_39	41130	42875	+	I	33279	Dispersed	0.288	2.5427	5	VSP
114852	ctg02_18	132611	135031	+	I	137672	Dispersed	0.0512	0.0838	5	VSP
114888	ctg02_18	57	419	+	I	103992	Dispersed	0.5525	3.2822	5	VSP
114930	ctg02_2	356927	359344	+	I	114042	Dispersed	0.2541	0.5866	5	VSP
115047	ctg02_25	79756	81519	-	I	137717	Dispersed	0.5471	1.7204	5	VSP
115066	ctg02_25	152620	156123	-	I	114180	Dispersed	0.7835	4.8992	5	VSP
115085	ctg02_12	16823	18811	+	I	114674	Dispersed	0.2572	0.6345	5	VSP
115158	ctg02_14	126807	128171	-	I	101496	Dispersed	0.5438	1.6749	5	VSP
115202	ctg02_8	192478	194856	-	I	114042	Dispersed	0.0613	0.141	5	VSP
115742	ctg02_5	925	2781	-	I	134710	Dispersed	0.2847	0.8148	5	VSP
115796	ctg02_115	896	1462	+	I	137717	Dispersed	0.303	0.9911	5	VSP
115797	ctg02_11	468	2516	-	I	137612	Dispersed	0.5068	2.0516	5	VSP
116201	ctg02_8	1052	1171	+	I	16501	Tandem	0	0	5	VSP
116477	ctg02_40	2350	4596	-	I	32607	Dispersed	0.4998	1.3698	5	VSP
118786	ctg02_33	95525	95695	-	I	11521	Tandem	0	0	5	VSP
118900	ctg02_62	1397	1642	+	I	101498	Dispersed	0	0	5	VSP
124980	ctg02_229	186	482	+	I	41539	Dispersed	0	0	5	VSP
134710	ctg02_50	55598	57508	-	I	137604	Dispersed	0.4425	1.3238	5	VSP
134711	ctg02_6	1323	1736	+	I	14783	Dispersed	0.047	0.2067	5	VSP
137604	ctg02_55	22741	24858	-	I	137612	Dispersed	0.6431	1.7812	5	VSP
137605	ctg02_64	2809	4146	-	I	115047	Dispersed	0.267	0.5717	5	VSP
137606	ctg02_21	125028	127586	+	I	137618	Dispersed	0.0957	0.2216	5	VSP
137607	ctg02_29	3511	4794	+	I	137611	Segmental	0.3166	0.943	5	VSP
137608	ctg02_56	57531	59192	+	I	37093	Dispersed	0.1183	0.2889	5	VSP
137610	ctg02_12	551	2476	+	I	114122	Dispersed	0.2635	0.565	5	VSP
137611	ctg02_12	3379	4401	+	I	5812	Dispersed	0.3702	0.8938	5	VSP
137612	ctg02_45	50998	53595	-	I	115066	Dispersed	0.688	3.8066	5	VSP
137613	ctg02_73	3680	4864	+	I	101589	Dispersed	0.1711	0.44	5	VSP
137617	ctg02_14	130165	132369	+	I	137612	Dispersed	0.1445	0.3366	5	VSP
137618	ctg02_2	103891	106452	+	I	137612	Dispersed	0.1795	0.4364	5	VSP
137620	ctg02_32	109651	111693	+	I	112113	Dispersed	0.2873	0.7998	5	VSP
137672	ctg02_14	33778	36201	+	I	113297	Dispersed	0.1586	0.3558	5	VSP
137681	ctg02_13	2375	3487	+	I	137729	Dispersed	0.1664	0.5069	5	VSP
137691	ctg02_27	142980	143609	-	I	90215	Dispersed	0.2435	0.7051	5	VSP
137697	ctg02_7	180696	182108	-	I	87628	Dispersed	0.1888	0.4997	5	VSP
137710	ctg02_10	90719	92266	+	I	15237	Dispersed	0.3295	1.3605	5	VSP
137714	ctg02_10	272457	274031	-	I	11470	Tandem	0	0	5	VSP
137717	ctg02_3	94019	95959	+	I	101496	Dispersed	0.2056	0.4554	5	VSP
137721	ctg02_3	418453	419718	+	I	16472	Dispersed	0.1542	0.3872	5	VSP
137729	ctg02_6	107391	108602	+	I	16472	Dispersed	0.1422	0.4138	5	VSP
137740	ctg02_1	71484	72839	+	I	101496	Dispersed	0.5382	1.2337	5	VSP
137744	ctg02_1	227477	228220	+	I	101496	Dispersed	0.6106	1.6906	5	VSP
137752	ctg02_1	768855	771962	+	I	221693	Dispersed	0.2468	0.448	5	VSP
221693	ctg02_12	113531	120310	-	I	114180	Dispersed	0.8455	2.5234	5	VSP
7748	ctg02_4	75384	77543	+	I	16158	Dispersed	0.8137	4.6446	9	Glug
9003	ctg02_24	97929	98567	-	I	16158	Dispersed	0.8067	3.3067	9	Sp38
9620	ctg02_9	13143	15587	+	I	14017	Dispersed	0.8017	4.5939	9	VSP
11692	ctg02_5	55881	59096	-	I	16158	Dispersed	0.9428	2.7103	9	Glug
14017	ctg02_44	15602	18121	-	I	114180	Dispersed	0.7127	3.8914	9	VSP
14791	ctg02_11	98740	99792	+	I	104087	Dispersed	0.6461	2.2618	9	VSP
15250	ctg02_29	121715	123586	-	I	14017	Dispersed	0.8096	4.2911	9	VSP
15475	ctg02_5	54254	55960	+	I	17476	Dispersed	0.7672	3.7362	9	VSP
16158	ctg02_58	9059	12469	+	I	14225	Dispersed	0.8232	1.2898	9	Glug
16454	ctg02_9	207577	209739	+	I	14017	Dispersed	0.7702	3.782	9	EGF_CA
16716	ctg02_13	184357	186381	-	I	21321	Dispersed	0.1548	0.4486	9	VSP
16721	ctg02_13	159420	161288	-	I	114180	Dispersed	0.7548	4.1025	9	Laminin_EGF
17328	ctg02_22	57139	61038	+	I	114180	Dispersed	0.8835	3.1736	9	VSP
17476	ctg02_15	21686	28195	+	I	14225	Dispersed	0.9516	1.9042	9	VSP
21321	ctg02_36	17323	19350	+	I	14017	Dispersed	0.7338	3.7966	9	VSP
22547	ctg02_11	148160	151237	+	I	17328	Dispersed	0.8988	4.284	9	UPAR_LY6
41942	ctg02_8	257318	259045	+	I	15250	Dispersed	0.0722	0.163	9	VSP
6372	ctg02_43	40551	42152	-	I	94003	Dispersed	0.8186	1.6539	50	EGF
15317	ctg02_38	62390	67237	-	I	112633	Dispersed	0.7434	4.9955	50	EGF
16318	ctg02_14	157024	163254	-	I	114180	Dispersed	0.7132	2.3861	50	EGF_2
112633	ctg02_51	56088	61169	-	I	16318	Dispersed	0.8196	5.2164	50	EGF_2
113213	ctg02_68	260	5293	-	I	137727	Dispersed	0.1855	0.5809	50	EGF_2
113531	ctg02_13	214078	219141	-	I	112633	Dispersed	0.1617	0.6953	50	EGF_2
113836	ctg02_61	10119	15194	-	I	112633	Dispersed	0.2006	2.4321	50	EGF
114161	ctg02_20	35318	36988	-	I	25238	Dispersed	0.7973	2.4193	50	EGF_2
114626	ctg02_55	54602	59659	-	I	113531	Dispersed	0.045	0.1359	50	EGF
137727	ctg02_28	115838	120883	+	I	112633	Dispersed	0.2297	0.9559	50	EGF_2
103237	ctg02_74	12664	13167	-	I	114180	Dispersed	0.7441	2.964	1062	Hypothesis_protein
104087	ctg02_36	25046	28381	+	I	16158	Dispersed	0.8291	4.078	1067	Glug
17120	ctg02_3	260057	261679	-	I	114180	Dispersed	0.7819	3.1365	4807	GCC2_GCC3
98861	ctg02_31	9086	9373	-	I	39904	Dispersed	0.8968	2.9022	10566	VSP
1713	ctg02_33	84737	85495	+	II	114797	Dispersed	0.0914	0.1338	1	Ank
2082	ctg02_7	149857	150717	-	II	16279	Dispersed	0.7715	1.7578	1	Pkinase
2483	ctg02_4	10397	11926	-	II	6731	Dispersed	0.8156	3.6944	1	Pkinase
2779	ctg02_3	141841	144087	+	II	13475	Dispersed	0.8829	3.4682	1	Ank
3147	ctg02_9	201782	203560	+	II	137696	Dispersed	0.7797	3.5695	1	Ank
3290	ctg02_54	33261	37184	-	II	9354	Dispersed	0.823	2.6223	1	Ank
3449	ctg02_18	37922	40504	+	II	8961	Dispersed	0.7613	1.9939	1	Ank
3475	ctg02_10	21353	24889	-	II	17622	Dispersed	0.7187	1.9392	1	Ank
3490	ctg02_57	10517	12751	+	II	95549	Dispersed	0.826	2.0933	1	Ank
3546	ctg02_15	69427	70980	-	II	12240	Dispersed	0.7896	5.3245	1	Pkinase
3677	ctg02_37	31980	34514	+	II	114535	Dispersed	0.6581	2.1432	1	Ank
3746	ctg02_2	423089	426394	-	II	103810	Dispersed	0.6871	3.5971	1	Ank
3760	ctg02_21	114897	116279	-	II	113094	Dispersed	0.6481	2.785	1	Ank
3762	ctg02_21	111605	113866	-	II	16532	Dispersed	0.856	2.3768	1	Ank
3903	ctg02_8	74700	79136	+	II	15304	Dispersed	0.8174	4.2165	1	Ank
3957	ctg02_5	276596	278821	+	II	4322	Dispersed	0.8286	4.0408	1	Pkinase
4033	ctg02_2	304996	305397	+	II	16435	Dispersed	0.6517	3.1736	1	Ank
4202	ctg02_69	5727	7121	-	II	21366	Dispersed	0.7101	3.9005	1	Pkinase
4264	ctg02_47	66238	68259	+	II	16508	Dispersed	0.7299	2.0195	1	Ank
4320	ctg02_49	24111	25070	+	II	8438	Dispersed	0.7904	2.4692	1	Ank
4322	ctg02_49	20296	23307	-	II	17318	Dispersed	0.814	2.2071	1	Ank
4329	ctg02_67	16065	17354	-	II	7021	Dispersed	0.9005	5.9924	1	Ank
4383	ctg02_31	59577	61934	+	II	8983	Dispersed	0.6572	3.5689	1	Ank
4767	ctg02_3	167052	167972	+	II	40390	Dispersed	0.8435	2.1321	1	Ank
4843	ctg02_44	69379	71064	+	II	15412	Dispersed	0.9565	2.5345	1	Ank
4846	ctg02_44	66223	68520	-	II	21799	Dispersed	0.7864	2.964	1	Ank
4912	ctg02_24	150815	151705	+	II	14835	Dispersed	0.9471	2.1889	1	Pkinase
4959	ctg02_7	53045	56179	+	II	13981	Dispersed	0.7671	1.8215	1	Ank
5142	ctg02_13	206698	209661	+	II	113094	Dispersed	0.6844	1.4486	1	Ank
5171	ctg02_19	15708	16976	-	II	6490	Dispersed	0.6695	3.1579	1	Ank
5188	ctg02_2	611838	613397	+	II	17586	Dispersed	0.7475	1.7906	1	Ank
5305	ctg02_2	296516	298996	+	II	17622	Dispersed	0.903	2.9181	1	Ank
5346	ctg02_13	101790	103271	+	II	15049	Dispersed	0.6822	3.8238	1	Pkinase
5468	ctg02_50	15765	18593	+	II	14934	Dispersed	0.6579	1.9398	1	Ank
5489	ctg02_1	516499	518109	+	II	7710	Dispersed	0.8112	3.6224	1	Ank
5643	ctg02_44	42264	44318	+	II	94927	Dispersed	0.9046	2.6124	1	Ank
5806	ctg02_16	118676	120655	-	II	40390	Dispersed	0.6686	3.6611	1	Ank
5879	ctg02_18	109978	113805	-	II	15972	Dispersed	0.7652	3.97	1	Ank
5881	ctg02_18	113986	117525	-	II	103810	Dispersed	0.8003	1.041	1	Ank
5926	ctg02_17	154324	156648	-	II	101699	Dispersed	0.705	3.7724	1	Ank
5999	ctg02_59	4915	6486	+	II	6731	Dispersed	0.9915	2.0744	1	Pkinase
6007	ctg02_28	121319	124366	-	II	40014	Dispersed	0.7542	4.0548	1	Ank
6035	ctg02_36	61083	61697	+	II	12240	Dispersed	0.6316	3.1951	1	Ank
6081	ctg02_35	81245	84820	-	II	40390	Dispersed	0.6156	2.7614	1	Ank
6140	ctg02_37	1063	2979	-	II	97130	Dispersed	0.6965	1.9456	1	Ank
6284	ctg02_3	453325	454719	-	II	94662	Dispersed	0.7536	4.1434	1	Ank
6342	ctg02_1	92923	96786	-	II	9354	Dispersed	0.8217	2.7315	1	Ank
6344	ctg02_1	100637	101320	+	II	4322	Dispersed	0.8256	3.7696	1	Ank
6346	ctg02_1	102919	104253	+	II	21366	Dispersed	0.7808	3.8421	1	Pkinase
6490	ctg02_3	31669	34953	-	II	14934	Dispersed	0.8496	2.5322	1	Ank
6530	ctg02_13	123659	125725	+	II	13475	Dispersed	0.7898	2.062	1	Ank
6589	ctg02_1	132981	135776	+	II	14206	Dispersed	0.8653	2.334	1	Ank
6602	ctg02_31	48668	50917	-	II	89845	Dispersed	0.7197	1.4978	1	Ank
6639	ctg02_2	22278	22574	+	II	16915	Dispersed	0.5541	4.017	1	Ank
6650	ctg02_27	55472	58027	-	II	6342	Dispersed	0.9366	2.2232	1	Ank
6731	ctg02_13	147645	149558	-	II	4959	Dispersed	0.8821	2.2075	1	Pkinase
7021	ctg02_11	254584	256035	-	II	40014	Dispersed	0.785	2.0288	1	Ank
7103	ctg02_20	109838	111340	+	II	13215	Dispersed	0.7047	3.5083	1	Ank
7154	ctg02_2	222056	225016	+	II	15329	Dispersed	0.8507	1.4813	1	Ank
7183	ctg02_51	51723	54149	+	II	17250	Dispersed	0.8389	2.681	1	Ank
7268	ctg02_1	756550	760020	-	II	15972	Dispersed	0.7104	3.7804	1	Ank
7373	ctg02_11	37172	41857	+	II	17613	Dispersed	0.9162	2.3736	1	Ank
7375	ctg02_11	42386	44770	+	II	14934	Dispersed	0.7011	3.2206	1	Ank
7414	ctg02_59	21582	22694	+	II	23235	Dispersed	0.9722	3.5987	1	Ank
7514	ctg02_23	79246	81285	+	II	102034	Dispersed	0.648	2.1328	1	Pkinase
7616	ctg02_2	615851	618601	-	II	15304	Dispersed	0.8539	3.9689	1	Ank
7653	ctg02_57	36263	38167	-	II	4322	Dispersed	0.6396	2.3995	1	Pkinase
7679	ctg02_8	58954	61125	-	II	9720	Dispersed	0.8432	1.4717	1	Ank
7680	ctg02_8	61215	63215	+	II	8949	Dispersed	0.7697	3.6474	1	Ank
7710	ctg02_1	481564	483747	+	II	15329	Dispersed	0.7434	2.978	1	Ank
7728	ctg02_20	59008	61092	+	II	89845	Dispersed	0.7557	3.3912	1	Ank
8152	ctg02_3	210285	212030	-	II	8445	Dispersed	0.6646	4.3632	1	Pkinase
8174	ctg02_34	26231	28735	+	II	14859	Dispersed	0.8624	4.6363	1	Ank
8218	ctg02_65	30629	33547	+	II	17318	Dispersed	0.9218	3.9078	1	Pkinase
8235	ctg02_4	56079	56996	+	II	30354	Dispersed	0.5987	1.5231	1	Ank
8350	ctg02_28	136969	138822	-	II	95717	Dispersed	0.8705	3.113	1	Pkinase
8388	ctg02_6	168518	170008	+	II	15329	Dispersed	0.6771	3.0605	1	Ank
8428	ctg02_3	344759	346822	+	II	14835	Dispersed	0.6273	3.4144	1	Ank
8438	ctg02_61	26202	27317	-	II	4329	Dispersed	0.8491	3.8325	1	Ank
8445	ctg02_61	17437	19230	-	II	113553	Dispersed	0.6323	4.4043	1	Pkinase
8465	ctg02_1	37097	39574	-	II	113622	Dispersed	0.8106	1.6905	1	Ank
8556	ctg02_7	129917	134356	-	II	16122	Dispersed	0.9031	5.1399	1	Ank
8803	ctg02_16	170657	173485	-	II	41467	Dispersed	0.8132	1.8775	1	Ank
8850	ctg02_28	111125	113380	-	II	7154	Dispersed	1.0347	3.5616	1	Ank
8856	ctg02_11	112841	114514	-	II	88735	Dispersed	0.6799	3.2951	1	Pkinase
8860	ctg02_11	107143	109620	+	II	114535	Dispersed	0.6966	1.4622	1	Ank
8914	ctg02_10	165655	167448	-	II	14897	Dispersed	0.7612	2.3621	1	Pkinase
8928	ctg02_9	175411	177114	-	II	17622	Dispersed	0.8855	3.2807	1	Ank
8949	ctg02_9	150968	154951	+	II	95192	Dispersed	0.8107	3.5227	1	Ank
8961	ctg02_11	170485	173391	+	II	87677	Dispersed	0.8704	1.864	1	Ank
8983	ctg02_1	111609	114782	-	II	17285	Dispersed	0.7826	2.2493	1	Ank
9030	ctg02_62	10612	11604	-	II	16745	Dispersed	0.6625	3.8636	1	Ank
9196	ctg02_5	136998	137891	+	II	9658	Dispersed	0.5457	2.8286	1	Pkinase
9289	ctg02_10	125806	127689	+	II	15049	Dispersed	0.8161	4.4959	1	Pkinase
9307	ctg02_30	17222	19672	-	II	16300	Dispersed	0.8392	4.5767	1	Ank
9327	ctg02_30	6122	8323	+	II	102542	Dispersed	0.3286	0.6559	1	Ank
9354	ctg02_42	54524	58702	-	II	14934	Dispersed	0.7613	1.7971	1	Ank
9421	ctg02_12	197394	199148	-	II	113553	Dispersed	0.7375	4.4642	1	Pkinase
9523	ctg02_28	62729	63727	-	II	16533	Dispersed	0.6475	3.2311	1	Ank
9658	ctg02_72	15195	16106	+	II	95717	Dispersed	0.7648	1.9064	1	Pkinase
9720	ctg02_3	88040	91114	+	II	15958	Dispersed	0.7292	3.4504	1	Ank
9802	ctg02_34	75698	76258	-	II	13475	Dispersed	0.822	3.3838	1	Ank
9870	ctg02_2	329352	331937	+	II	114192	Dispersed	0.2381	0.6402	1	Ank
10219	ctg02_23	47115	51407	+	II	103810	Dispersed	0.7226	1.9512	1	Ank
10374	ctg02_2	593244	595346	+	II	8803	Dispersed	0.8573	3.14	1	Ank
10410	ctg02_5	295982	296647	+	II	111987	Dispersed	0.0749	0.0881	1	Ank
10573	ctg02_22	36478	37587	-	II	14745	Dispersed	0.858	1.9225	1	Ank
10587	ctg02_29	119626	120225	+	II	17117	Dispersed	0.5696	3.1979	1	Ank
10605	ctg02_29	128275	129651	+	II	94662	Dispersed	0.8648	4.6196	1	Ank
10632	ctg02_1	74966	77983	+	II	9354	Dispersed	0.8632	4.4841	1	Ank
10686	ctg02_6	286564	286782	-	II	27813	Dispersed	0.0127	0.0177	1	Ank
10703	ctg02_12	89713	90861	-	II	17552	Dispersed	0.6254	1.7445	1	Ank
10744	ctg02_46	9052	12414	-	II	113094	Dispersed	0.727	1.9741	1	Ank
10855	ctg02_4	287172	288527	+	II	13479	Dispersed	0.8593	3.2351	1	Ank
10893	ctg02_5	196633	197598	-	II	16122	Dispersed	0.8256	4.7507	1	Pkinase
10911	ctg02_5	213956	217114	+	II	113622	Dispersed	0.8029	1.9196	1	Ank
10950	ctg02_38	80334	81824	+	II	15329	Dispersed	0.7082	2.8947	1	Ank
11040	ctg02_1	389827	390792	-	II	3546	Dispersed	0.6597	1.6611	1	Pkinase
11099	ctg02_3	257383	260043	+	II	86855	Dispersed	0.9333	2.8903	1	Ank
11164	ctg02_5	240176	242326	-	II	17053	Dispersed	0.9569	2.5893	1	Ank
11165	ctg02_5	242383	244629	-	II	14838	Dispersed	0.8022	3.4136	1	Ank
11355	ctg02_15	38019	42257	-	II	9354	Dispersed	0.8668	3.7951	1	Ank
11389	ctg02_17	60639	63329	-	II	89845	Dispersed	0.8083	4.6274	1	Ank
11390	ctg02_17	63375	65708	-	II	114307	Dispersed	0.8215	3.5806	1	Ank
11493	ctg02_17	14593	18561	+	II	103810	Dispersed	0.7493	3.0076	1	Ank
11499	ctg02_17	8808	9662	-	II	40014	Dispersed	0.6098	3.4829	1	Ank
11554	ctg02_1	192910	193731	+	II	2483	Dispersed	0.617	3.8487	1	Pkinase
11775	ctg02_6	115642	120498	-	II	17622	Dispersed	0.9008	2.9426	1	Ank
12028	ctg02_58	45961	48156	-	II	111967	Dispersed	0.8863	2.6745	1	Ank
12139	ctg02_7	85303	87348	+	II	8174	Dispersed	0.799	4.5951	1	Ank
12148	ctg02_54	50526	52883	-	II	8218	Dispersed	0.9273	1.6051	1	Pkinase
12152	ctg02_54	58338	59342	-	II	114307	Dispersed	0.8743	3.6207	1	Pkinase
12238	ctg02_31	113977	114171	-	II	17379	Dispersed	0.8022	1.9579	1	Hypothesis_protein
12240	ctg02_31	114086	115645	-	II	16889	Dispersed	0.8697	1.8063	1	Ank
13055	ctg02_2	286150	287262	-	II	96878	Dispersed	0.8297	2.5943	1	Ank
13152	ctg02_27	110476	112218	+	II	5926	Dispersed	0.7364	2.2211	1	Ank
13215	ctg02_1	417607	419514	-	II	6731	Dispersed	0.67	3.8883	1	Pkinase
13223	ctg02_5	236040	236666	-	II	16879	Dispersed	0.8193	1.7322	1	Ank
13360	ctg02_2	559901	561361	+	II	6082	Dispersed	0.7252	3.4472	1	Ank
13393	ctg02_2	190271	192307	-	II	17023	Dispersed	0.9217	1.9114	1	Ank
13427	ctg02_10	233944	234702	-	II	16205	Dispersed	0.8471	3.1177	1	Ank
13438	ctg02_21	110170	110751	-	II	4322	Dispersed	0.7142	3.0671	1	Ank
13479	ctg02_10	148384	149979	+	II	15035	Dispersed	0.8371	3.6004	1	Ank
13590	ctg02_51	3347	5314	+	II	102023	Dispersed	0.8868	3.1575	1	Ank
13735	ctg02_26	123822	127163	-	II	103810	Dispersed	0.6617	1.9365	1	Ank
13766	ctg02_24	153243	155780	-	II	16355	Dispersed	0.8463	3.3794	1	Ank
13901	ctg02_20	78317	81481	+	II	6589	Dispersed	0.8237	3.8463	1	Ank
13981	ctg02_54	25886	29215	-	II	4322	Dispersed	0.7689	3.7483	1	Ank
13982	ctg02_54	24159	25817	-	II	7616	Dispersed	0.7438	3.5165	1	Ank
14044	ctg02_2	163565	165346	+	II	17231	Dispersed	0.7344	2.2374	1	Ank
14101	ctg02_14	74549	76075	-	II	13152	Dispersed	0.7038	1.6719	1	Ank
14133	ctg02_24	20669	21460	+	II	17562	Dispersed	0.8329	1.2767	1	Ank
14158	ctg02_3	460214	463012	-	II	9720	Dispersed	0.6945	2.5578	1	Ank
14203	ctg02_1	626154	627785	+	II	94662	Dispersed	0.8374	3.9688	1	Ank
14206	ctg02_1	635180	639175	+	II	17613	Dispersed	0.8886	3.3877	1	Ank
14216	ctg02_1	821778	824102	-	II	3449	Dispersed	0.9143	2.3234	1	Pkinase
14223	ctg02_3	35341	36249	-	II	94927	Dispersed	0.7923	3.9158	1	Pkinase
14238	ctg02_13	117557	119413	-	II	11164	Dispersed	1.0796	3.6937	1	Ank
14254	ctg02_31	52514	54928	+	II	88369	Dispersed	0.9146	2.2474	1	Ank
14433	ctg02_6	213316	215289	-	II	16745	Dispersed	0.7949	1.561	1	Ank
14434	ctg02_6	211920	213278	-	II	94662	Dispersed	0.7241	3.4973	1	Ank
14480	ctg02_14	116804	119917	+	II	14786	Dispersed	0.9861	3.3288	1	Ank
14485	ctg02_6	96240	97358	+	II	14835	Dispersed	0.5198	3.9659	1	Ank
14510	ctg02_8	55944	58892	-	II	8556	Dispersed	0.8203	2.3917	1	Ank
14539	ctg02_13	186585	190214	-	II	103810	Dispersed	0.7458	2.0956	1	Ank
14636	ctg02_23	115137	117656	+	II	92134	Dispersed	0.7535	2.3742	1	Ank
14679	ctg02_17	85022	86506	+	II	114671	Dispersed	0.3134	0.7939	1	Ank
14681	ctg02_17	88343	89860	-	II	6731	Dispersed	0.8229	2.8279	1	Ank
14741	ctg02_1	358086	360194	+	II	15329	Dispersed	0.8664	2.8287	1	Ank
14742	ctg02_1	360213	361076	-	II	16122	Dispersed	0.9647	3.8951	1	Pkinase
14745	ctg02_63	16043	17902	-	II	16745	Dispersed	0.8517	1.9648	1	Ank
14764	ctg02_8	160003	161178	-	II	17216	Dispersed	0.7623	3.9098	1	Ank
14786	ctg02_28	102186	105440	-	II	22385	Dispersed	0.6658	3.1424	1	Ank
14800	ctg02_11	137375	138583	-	II	16532	Dispersed	0.8169	1.7932	1	Ank
14807	ctg02_10	168319	169746	-	II	14203	Dispersed	0.7589	1.8438	1	Ank
14834	ctg02_24	105583	107547	+	II	89845	Dispersed	0.8984	2.7441	1	Ank
14835	ctg02_24	110918	114067	+	II	13981	Dispersed	0.7497	1.8001	1	Pkinase
14838	ctg02_24	117302	119848	+	II	13735	Dispersed	0.6928	3.3063	1	Ank
14859	ctg02_3	63352	66129	-	II	9720	Dispersed	0.6517	3.4346	1	Ank
14872	ctg02_5	108677	112432	-	II	10911	Dispersed	0.675	2.2274	1	Ank
14897	ctg02_5	142988	145957	+	II	13981	Dispersed	0.7215	3.8659	1	Ank
14916	ctg02_8	242944	245274	-	II	6082	Dispersed	0.4937	2.4907	1	Pkinase
14926	ctg02_30	5060	5809	+	II	114440	Dispersed	0.2229	0.431	1	Ank
14934	ctg02_2	474581	479113	+	II	16508	Dispersed	0.7921	1.9157	1	Pkinase
15030	ctg02_13	168997	169746	+	II	6530	Dispersed	0.8306	1.7247	1	Ank
15035	ctg02_15	222178	223779	-	II	22385	Dispersed	0.7385	3.5569	1	Ank
15049	ctg02_34	77979	80036	-	II	102542	Dispersed	0.8891	2.4123	1	Pkinase
15184	ctg02_2	599843	601729	+	II	4264	Dispersed	0.8365	2.0352	1	Ank
15232	ctg02_7	167037	169580	-	II	5879	Dispersed	0.7512	1.2896	1	Ank
15304	ctg02_4	298038	302612	+	II	22385	Dispersed	0.8328	2.5192	1	Ank
15306	ctg02_4	291679	296037	+	II	11775	Dispersed	0.8637	5.0189	1	Ank
15329	ctg02_1	402184	406149	+	II	NA	Dispersed	NA	NA	1	Ank
15340	ctg02_3	243598	246381	+	II	16533	Dispersed	0.6633	2.0109	1	Ank
15409	ctg02_17	65785	67332	-	II	11390	Tandem	0.4859	1.8076	1	Ank
15410	ctg02_17	67453	68310	-	II	15409	Tandem	0.5003	3.6189	1	Ank
15411	ctg02_17	68283	70403	-	II	11390	Dispersed	0.8816	4.6064	1	Ank
15412	ctg02_17	70513	72510	-	II	6650	Dispersed	0.8003	4.1647	1	Ank
15456	ctg02_12	202731	205163	+	II	5881	Dispersed	0.8714	4.0255	1	Ank
15476	ctg02_5	51066	54092	+	II	22385	Dispersed	0.656	1.508	1	Ank
15576	ctg02_15	168439	170691	+	II	16122	Dispersed	0.8335	2.5081	1	Ank
15587	ctg02_7	89752	90525	-	II	4322	Dispersed	0.7577	3.351	1	Ank
15953	ctg02_16	192246	195599	-	II	13981	Dispersed	0.8234	2.3646	1	Ank
15958	ctg02_68	27681	30848	-	II	8983	Dispersed	0.7519	2.0744	1	Ank
15965	ctg02_73	546	1799	-	II	113094	Dispersed	0.2118	0.5891	1	Ank
15972	ctg02_18	125154	129176	+	II	40014	Dispersed	0.7952	2.7298	1	Ank
16049	ctg02_3	175383	177443	+	II	17231	Dispersed	0.8158	2.8206	1	Ank
16122	ctg02_18	117661	121866	+	II	17084	Dispersed	0.8618	4.0838	1	Ank
16167	ctg02_28	11079	12719	-	II	6140	Dispersed	0.7319	1.5828	1	Ank
16205	ctg02_57	15530	17452	-	II	15049	Dispersed	0.7705	4.3976	1	Pkinase
16227	ctg02_2	172638	174095	-	II	94662	Dispersed	0.8294	4.2545	1	Ank
16272	ctg02_16	141262	144963	-	II	16122	Dispersed	0.865	3.2894	1	Ank
16300	ctg02_29	60065	63265	-	II	16508	Dispersed	0.8953	1.7592	1	Ank
16326	ctg02_28	74688	76964	+	II	87677	Dispersed	0.7502	2.0447	1	Ank
16354	ctg02_3	386626	388782	-	II	15232	Dispersed	1.023	2.018	1	Ank
16355	ctg02_3	388803	391832	-	II	17288	Dispersed	0.7231	2.796	1	Ank
16407	ctg02_32	96049	97167	+	II	14897	Dispersed	0.6685	3.8054	1	Ank
16435	ctg02_23	92542	94629	+	II	22385	Dispersed	0.7805	4.5787	1	Ank
16444	ctg02_8	250376	252655	+	II	87677	Dispersed	0.824	4.0449	1	Ank
16460	ctg02_19	61892	65503	-	II	8556	Dispersed	0.9228	2.8134	1	Ank
16479	ctg02_13	242448	246089	+	II	8556	Dispersed	0.8542	2.1896	1	Ank
16508	ctg02_8	28924	32364	-	II	40014	Dispersed	0.8905	2.3343	1	Ank
16533	ctg02_3	132478	135279	-	II	17285	Dispersed	0.9005	2.8231	1	Ank
16534	ctg02_3	135571	138657	-	II	16736	Dispersed	0.8231	2.3426	1	Ank
16537	ctg02_3	146436	148085	+	II	13901	Dispersed	0.8679	2.4255	1	Ank
16541	ctg02_60	29896	32193	+	II	11389	Dispersed	0.861	9.5761	1	Ank
16672	ctg02_2	200950	203832	-	II	8983	Dispersed	0.7362	2.3838	1	Ank
16736	ctg02_3	301279	304902	+	II	17288	Dispersed	0.8356	2.3379	1	Ank
16765	ctg02_14	42751	44673	-	II	94927	Dispersed	0.7413	4.0518	1	Pkinase
16819	ctg02_13	67526	71293	-	II	9354	Dispersed	0.8276	2.7564	1	Ank
16820	ctg02_13	65132	67492	+	II	21799	Dispersed	0.7866	2.8153	1	Ank
16824	ctg02_15	219671	222142	+	II	17250	Dispersed	0.7949	2.8292	1	Ank
16826	ctg02_15	218126	219619	-	II	7514	Dispersed	0.7588	1.7634	1	Ank
16839	ctg02_44	34827	37163	-	II	17231	Dispersed	0.7841	1.8088	1	Ank
16843	ctg02_44	54707	58465	-	II	17130	Dispersed	0.9575	2.3727	1	Ank
16879	ctg02_9	164995	167871	-	II	17231	Dispersed	0.89	3.0343	1	Ank
16889	ctg02_16	63491	65176	-	II	13981	Dispersed	0.9392	4.2976	1	Ank
16915	ctg02_7	87409	89715	+	II	17551	Dispersed	0.862	4.6923	1	Ank
16943	ctg02_1	242596	245436	+	II	14897	Dispersed	0.665	1.9611	1	Ank
16952	ctg02_3	357052	357945	-	II	16824	Dispersed	0.8446	2.2923	1	Pkinase
16967	ctg02_6	224255	228514	+	II	16122	Dispersed	0.9911	2.6456	1	Ank
16986	ctg02_48	1741	3699	-	II	95717	Dispersed	0.9507	2.0715	1	Pkinase
16988	ctg02_18	4760	5596	-	II	103944	Dispersed	0.184	0.526	1	Pkinase
17023	ctg02_61	23702	26065	-	II	14934	Dispersed	0.8656	1.8832	1	Ank
17046	ctg02_71	8877	10919	-	II	11164	Dispersed	0.6869	2.0553	1	Ank
17051	ctg02_29	23160	25412	+	II	17402	Dispersed	0.7731	1.6857	1	Ank
17053	ctg02_29	36424	39558	+	II	113622	Dispersed	0.7924	3.4095	1	Ank
17060	ctg02_5	238235	240106	-	II	8850	Dispersed	0.912	4.6091	1	Ank
17084	ctg02_50	48845	53233	-	II	11775	Dispersed	0.934	4.93	1	Ank
17096	ctg02_30	78387	80669	+	II	15329	Dispersed	0.8992	3.3657	1	Ank
17097	ctg02_30	73884	78257	-	II	17288	Dispersed	0.7244	2.1524	1	Ank
17117	ctg02_3	223952	227116	-	II	86855	Dispersed	0.8737	3.1578	1	Ank
17130	ctg02_2	46037	50539	-	II	15304	Dispersed	0.8592	2.2253	1	Ank
17152	ctg02_40	53456	55465	+	II	22385	Dispersed	0.8883	1.7627	1	Ank
17188	ctg02_1	305668	307788	-	II	102542	Dispersed	0.7123	1.5573	1	Ank
17216	ctg02_2	580172	582706	-	II	94927	Dispersed	0.7605	3.5413	1	Ank
17219	ctg02_2	613470	615845	+	II	13901	Dispersed	0.7627	2.0367	1	Ank
17231	ctg02_24	36469	39489	-	II	13981	Dispersed	0.6234	2.1412	1	Ank
17250	ctg02_8	177167	179731	+	II	16943	Dispersed	0.856	2.9405	1	Ank
17284	ctg02_3	66296	68476	-	II	11107	Dispersed	0.9649	1.9045	1	Ank
17285	ctg02_3	68477	71764	-	II	101168	Dispersed	0.9853	2.6537	1	Ank
17288	ctg02_3	82317	87869	+	II	103810	Dispersed	0.6793	2.3057	1	Ank
17299	ctg02_9	74229	77777	-	II	16122	Dispersed	0.8673	4.5115	1	Ank
17318	ctg02_1	622406	626098	-	II	15329	Dispersed	0.7671	1.8975	1	Pkinase
17379	ctg02_36	37649	40564	-	II	17622	Dispersed	0.9313	1.8257	1	Ank
17402	ctg02_6	54053	57049	+	II	17578	Dispersed	0.8202	3.9373	1	Ank
17510	ctg02_4	103835	105892	+	II	102542	Dispersed	0.6964	1.3661	1	Ank
17551	ctg02_31	55070	58294	+	II	17288	Dispersed	0.6337	3.6744	1	Ank
17552	ctg02_31	58257	59534	+	II	94662	Dispersed	0.8033	2.2518	1	Ank
17562	ctg02_46	22961	24202	+	II	5926	Dispersed	0.611	2.025	1	Ank
17568	ctg02_46	52483	54105	+	II	4383	Dispersed	0.5381	2.8724	1	Ank
17578	ctg02_2	264948	268040	+	II	9354	Dispersed	0.8624	2.5385	1	Ank
17585	ctg02_2	316131	318287	+	II	23492	Dispersed	0.6171	2.6661	1	Ank
17586	ctg02_2	318317	319759	+	II	14539	Dispersed	0.9082	1.9349	1	Ank
17604	ctg02_1	156752	157426	-	II	114440	Dispersed	0.2632	0.5608	1	Ank
17608	ctg02_1	140216	141940	+	II	4846	Dispersed	0.7181	2.4443	1	Ank
17613	ctg02_1	87531	92066	+	II	11775	Dispersed	0.9055	1.7882	1	Ank
17622	ctg02_54	43373	47986	-	II	9354	Dispersed	0.8881	2.0574	1	Ank
21156	ctg02_3	37922	40894	+	II	17622	Dispersed	0.9119	2.5201	1	Ank
21366	ctg02_16	88668	90629	+	II	7514	Dispersed	0.7384	3.9324	1	Pkinase
21505	ctg02_41	58156	60771	-	II	113094	Dispersed	0.3741	1.4357	1	Ank
21799	ctg02_7	44922	47837	-	II	13901	Dispersed	0.7863	2.1952	1	Ank
21924	ctg02_15	3345	5360	-	II	9327	Dispersed	0.331	0.655	1	Ank
22003	ctg02_2	206481	209090	-	II	22385	Dispersed	0.8233	3.4084	1	Ank
22385	ctg02_1	44657	47578	+	II	NA	Dispersed	NA	NA	1	Ank
23235	ctg02_10	225747	228605	+	II	86855	Dispersed	0.831	3.5304	1	Ank
23314	ctg02_1	168563	170260	-	II	92134	Dispersed	0.9205	2.1983	1	Ank
23492	ctg02_5	140413	142644	-	II	13901	Dispersed	0.7815	2.206	1	Ank
24009	ctg02_24	133817	135124	-	II	14835	Dispersed	0.4629	3.9272	1	Ank
24123	ctg02_12	175390	176109	+	II	6284	Dispersed	0.7706	1.9484	1	Ank
24194	ctg02_34	32773	35133	+	II	15972	Dispersed	0.7592	3.1045	1	Ank
24321	ctg02_47	60860	61726	+	II	21366	Dispersed	0.9505	2.3027	1	Pkinase
24400	ctg02_20	8099	9817	-	II	7514	Dispersed	0.9895	4.0423	1	Pkinase
24412	ctg02_10	39340	40863	-	II	113094	Dispersed	0.5175	1.1522	1	Ank
24590	ctg02_7	98841	101753	+	II	5879	Dispersed	0.7355	3.5055	1	Ank
24807	ctg02_3	407126	408334	+	II	16533	Dispersed	0.759	1.3866	1	Ank
24842	ctg02_1	578895	584450	-	II	NA	Dispersed	NA	NA	1	Ank
25296	ctg02_6	71196	75494	+	II	17613	Dispersed	1.1178	1.538	1	Ank
26199	ctg02_7	148355	149809	-	II	17578	Dispersed	0.5777	2.3016	1	Pkinase
27124	ctg02_36	34244	34486	+	II	16167	Dispersed	0.0546	0.065	1	Pkinase
27813	ctg02_22	108946	109221	+	II	10632	Dispersed	0.6114	3.3263	1	Ank
27836	ctg02_40	8049	9659	-	II	17318	Dispersed	0.8508	2.58	1	Ank
27925	ctg02_2	22834	25194	+	II	14859	Dispersed	0.8	4.5835	1	Ank
30354	ctg02_27	9661	11790	+	II	102542	Dispersed	0.7519	1.9983	1	Ank
32778	ctg02_59	40810	42576	+	II	113094	Dispersed	0.5637	3.8824	1	Ank
32958	ctg02_2	304031	304999	+	II	102542	Dispersed	0.3035	0.5358	1	Ank
33660	ctg02_10	205199	208003	+	II	13475	Dispersed	0.8661	2.2749	1	Ank
33807	ctg02_34	38658	40577	+	II	111967	Dispersed	0.955	2.0664	1	Ank
37353	ctg02_30	110423	112909	+	II	10911	Dispersed	0.8265	3.8949	1	Ank
38394	ctg02_1	527028	528983	+	II	15972	Dispersed	0.741	1.9699	1	Ank
38578	ctg02_67	36475	36843	+	II	16988	Dispersed	0.0307	0.132	1	Pkinase
40005	ctg02_26	111545	113422	+	II	17023	Dispersed	0.8166	4.2523	1	Ank
40014	ctg02_26	90907	94134	+	II	15329	Dispersed	0.7646	2.3389	1	Ank
40016	ctg02_26	87123	89102	+	II	9720	Dispersed	0.936	3.9211	1	Ank
40390	ctg02_5	67870	71634	+	II	6082	Dispersed	0.8136	1.8762	1	Ank
40904	ctg02_1	381393	384296	+	II	14786	Dispersed	0.6231	1.9166	1	Pkinase
41369	ctg02_51	46764	48734	-	II	13981	Dispersed	0.6299	3.2337	1	Ank
41467	ctg02_47	57335	60727	-	II	15329	Dispersed	0.6968	2.1427	1	Ank
41687	ctg02_53	59634	61757	+	II	21505	Dispersed	0.3628	1.0699	1	Ank
42328	ctg02_9	251833	253443	+	II	8428	Dispersed	0.8123	4.3086	1	Ank
42657	ctg02_27	99855	101771	+	II	102542	Dispersed	0.1236	0.1926	1	Ank
42698	ctg02_9	124224	124736	-	II	103944	Dispersed	0.0632	0.2634	1	Pkinase
86821	ctg02_2	399586	400674	-	II	86855	Dispersed	0.9904	1.649	1	Ank
86855	ctg02_2	573425	576760	+	II	40390	Dispersed	0.6193	2.1686	1	Ank
87677	ctg02_4	43230	46856	-	II	17622	Dispersed	0.9631	3.2268	1	Ank
87945	ctg02_1	394413	402104	-	II	12089	Dispersed	0.7684	2.9477	1	Pkinase
88071	ctg02_1	120180	122351	-	II	16272	Dispersed	0.735	2.6946	1	Ank
88245	ctg02_40	74273	77953	-	II	8556	Dispersed	0.8269	2.2403	1	Ank
88369	ctg02_31	62031	64562	+	II	16508	Dispersed	0.7504	3.3176	1	Ank
88735	ctg02_39	47843	49807	+	II	8803	Dispersed	0.7154	3.2244	1	Ank
89845	ctg02_3	189759	192482	+	II	21799	Dispersed	0.7504	4.535	1	Ank
91220	ctg02_32	97189	100623	-	II	16460	Dispersed	0.8775	1.9525	1	Pkinase
91334	ctg02_7	258784	261795	+	II	15953	Dispersed	0.8815	4.851	1	Ank
91451	ctg02_16	40893	43145	-	II	3957	Dispersed	0.798	3.9892	1	Pkinase
92134	ctg02_5	285598	289113	-	II	17613	Dispersed	0.9322	2.0895	1	Ank
93011	ctg02_18	121878	125006	-	II	10219	Dispersed	0.7879	3.6859	1	Ank
93221	ctg02_1	73400	74713	+	II	114307	Dispersed	0.8037	3.0008	1	Pkinase
93800	ctg02_23	106757	107293	-	II	30354	Dispersed	0.4536	2.6644	1	Ank
94662	ctg02_15	74558	76411	-	II	8803	Dispersed	0.7433	2.8316	1	Ank
94927	ctg02_2	166467	169664	+	II	14934	Dispersed	0.8042	2.8189	1	Ank
95003	ctg02_14	78193	80949	-	II	17318	Dispersed	0.8488	3.6199	1	Pkinase
95192	ctg02_1	830898	834338	-	II	5879	Dispersed	0.7949	2.7325	1	Ank
95549	ctg02_1	556695	559010	-	II	94927	Dispersed	0.7291	3.6091	1	Ank
95557	ctg02_1	548938	551343	+	II	14786	Dispersed	0.7052	2.3486	1	Ank
95717	ctg02_1	289634	292711	-	II	16272	Dispersed	0.8106	3.9837	1	Pkinase
95847	ctg02_9	125447	126082	-	II	112696	Dispersed	0.0534	0.0753	1	Ank
96878	ctg02_49	25606	28605	+	II	16460	Dispersed	0.8555	2.8128	1	Ank
97072	ctg02_15	182411	184756	-	II	6589	Dispersed	0.6336	2.5116	1	Ank
97130	ctg02_7	220562	222655	-	II	102542	Dispersed	0.7886	1.6927	1	Ank
98050	ctg02_18	130512	131030	+	II	103944	Dispersed	0.1069	0.5128	1	Pkinase
101168	ctg02_8	48992	52357	-	II	40831	Dispersed	0.864	3.502	1	Ank
101397	ctg02_6	153703	154743	+	II	94662	Dispersed	0.7968	2.6336	1	Ank
101450	ctg02_1	323006	324541	+	II	16508	Dispersed	0.6964	3.2703	1	Ank
101534	ctg02_6	178318	179175	-	II	114192	Dispersed	0.2164	0.6679	1	Pkinase
101699	ctg02_2	270120	273308	-	II	17622	Dispersed	0.8618	2.9907	1	Ank
101866	ctg02_52	50534	52963	+	II	15953	Dispersed	0.7643	3.9165	1	Ank
102023	ctg02_7	101785	104298	+	II	17130	Dispersed	0.9327	2.2937	1	Ank
102034	ctg02_20	137192	140128	+	II	17622	Dispersed	0.7079	1.938	1	Ank
102444	ctg02_7	245588	246307	+	II	1713	Dispersed	0.0505	0.1158	1	Ank
102542	ctg02_57	684	3101	-	II	114307	Dispersed	0.7606	4.0079	1	Ank
102813	ctg02_8	202303	203334	+	II	17510	Dispersed	0.4892	2.7056	1	Ank
102841	ctg02_9	123354	123836	-	II	17188	Dispersed	0.6741	1.2599	1	Ank
102842	ctg02_25	83666	84088	+	II	114590	Dispersed	0.1548	0.1662	1	Ank
102893	ctg02_1	96802	100560	-	II	6342	Tandem	0.7933	1.8066	1	Ank
103094	ctg02_27	98464	99363	+	II	114440	Dispersed	0.1499	0.2674	1	Ank
103783	ctg02_51	50201	50917	+	II	14434	Dispersed	0.702	1.8796	1	Ank
103807	ctg02_3	283833	286673	-	II	5881	Dispersed	0.6778	2.0767	1	Ank
103810	ctg02_3	295627	301248	+	II	6082	Dispersed	0.6697	1.6981	1	Ank
103944	ctg02_37	78591	81188	-	II	113094	Dispersed	0.2744	0.8826	1	Ank
104063	ctg02_25	8745	9110	-	II	102841	Dispersed	0.1206	0.1651	1	Ank
106673	ctg02_6	105162	105527	-	II	102841	Dispersed	0.0897	0.0965	1	Ank
111938	ctg02_73	1754	2884	-	II	113094	Dispersed	0.1437	0.451	1	Pkinase
111967	ctg02_5	85127	88651	-	II	9354	Dispersed	0.878	2.568	1	Ank
111987	ctg02_5	150895	151638	+	II	114440	Dispersed	0.1624	0.268	1	Ank
112008	ctg02_21	173591	174496	+	II	114440	Dispersed	0.1876	0.3003	1	Ank
112518	ctg02_7	246612	248705	+	II	102542	Dispersed	0.2476	0.4358	1	Ank
112553	ctg02_5	296956	298086	+	II	103944	Dispersed	0.1229	0.3161	1	Pkinase
112557	ctg02_5	278868	281315	-	II	14584	Dispersed	0.9602	1.6049	1	Ank
112696	ctg02_10	142915	143550	+	II	114797	Dispersed	0.1177	0.2341	1	Ank
112937	ctg02_57	3165	4061	-	II	112008	Dispersed	0.0956	0.1149	1	Ank
113030	ctg02_31	4380	6422	-	II	30354	Dispersed	0.3884	0.8254	1	Ank
113094	ctg02_4	2984	6328	-	II	102542	Dispersed	0.2845	0.5763	1	Ank
113553	ctg02_24	28576	30528	+	II	15049	Dispersed	0.7748	4.4921	1	Pkinase
113603	ctg02_23	8199	10973	-	II	6081	Dispersed	0.6443	1.6487	1	Ank
113622	ctg02_23	56195	60709	-	II	6082	Dispersed	0.8681	1.8283	1	Ank
114120	ctg02_64	4936	6696	+	II	113030	Dispersed	0.0859	0.1684	1	Ank
114192	ctg02_83	1080	4283	+	II	113094	Dispersed	0.191	0.4642	1	Ank
114247	ctg02_10	41826	43514	+	II	3475	Dispersed	0.6964	3.5595	1	Ank
114307	ctg02_16	152337	155078	-	II	95003	Dispersed	0.7401	2.2256	1	Pkinase
114440	ctg02_15	5602	6567	-	II	17402	Dispersed	0.6561	1.9062	1	Ank
114495	ctg02_1	155144	156445	-	II	103944	Dispersed	0.1692	0.3516	1	Pkinase
114535	ctg02_41	2201	5311	-	II	87677	Dispersed	0.79	4.5012	1	Ank
114590	ctg02_6	104638	105261	-	II	102813	Dispersed	0.2902	0.52	1	Ank
114671	ctg02_75	2844	4739	+	II	113094	Dispersed	0.4651	1.1735	1	Ank
114797	ctg02_7	67733	68635	-	II	114440	Dispersed	0.196	0.4072	1	Ank
115054	ctg02_25	116801	119644	-	II	13901	Dispersed	0.849	1.8155	1	Ank
115200	ctg02_8	199652	200896	-	II	114247	Dispersed	0.0208	0.0379	1	Ank
119191	ctg02_42	1279	1737	+	II	17510	Dispersed	0.4276	1.4256	1	Ank
119989	ctg02_16	31622	32695	-	II	103944	Dispersed	0.0859	0.1818	1	Pkinase
135725	ctg02_45	76465	77205	+	II	112937	Dispersed	0	0	1	Ank
137676	ctg02_7	68852	69874	-	II	93221	Dispersed	0.0883	0.1843	1	Pkinase
137684	ctg02_14	44723	48733	+	II	113622	Dispersed	0.8205	2.117	1	Ank
137696	ctg02_7	72569	76099	+	II	16479	Dispersed	0.8062	2.4163	1	Ank
137701	ctg02_5	151944	152678	+	II	112518	Dispersed	0.1328	0.4132	1	Pkinase
137703	ctg02_5	162868	164409	-	II	113094	Dispersed	0.4211	1.6336	1	Ank
137706	ctg02_72	21709	23496	-	II	14897	Dispersed	0.599	1.8066	1	Ank
137728	ctg02_6	105527	106414	-	II	103944	Dispersed	0.0574	0.1329	1	Pkinase
137735	ctg02_25	82310	83146	+	II	103944	Dispersed	0.1275	0.3209	1	Pkinase
137737	ctg02_9	1279	2043	+	II	119989	Dispersed	0.0723	0.1782	1	Pkinase
1656	ctg02_20	142926	144386	+	II	16834	Dispersed	0.6767	3.8713	3	Pkinase
2796	ctg02_4	220512	222224	-	II	17558	Dispersed	0.7097	3.1304	3	Pkinase
5358	ctg02_10	50751	51686	-	II	8587	Dispersed	0.8524	3.8594	3	Pkinase
5375	ctg02_21	121373	122590	+	II	113553	Dispersed	0.4506	3.6911	3	Pkinase
9487	ctg02_2	519739	522516	+	II	17318	Dispersed	0.7234	3.0332	3	Pkinase
9665	ctg02_72	23649	24785	+	II	17069	Dispersed	0.6688	3.8701	3	Pkinase
10609	ctg02_29	133608	134879	+	II	15514	Dispersed	0.7453	3.8392	3	Pkinase
11178	ctg02_5	260362	261369	-	II	14835	Dispersed	0.563	2.2688	3	Pkinase
11214	ctg02_19	98375	99454	+	II	221692	Dispersed	0.5926	3.8683	3	Pkinase
11311	ctg02_26	51751	52854	+	II	5375	Dispersed	0.1359	0.7157	3	Pkinase
11364	ctg02_15	29023	30783	+	II	17566	Dispersed	0.7136	3.8469	3	Pkinase
13921	ctg02_38	42359	43519	+	II	26199	Dispersed	0.8179	3.7834	3	Pkinase
14364	ctg02_20	97501	99390	-	II	17566	Dispersed	0.5687	3.9098	3	Pkinase
14661	ctg02_24	62774	64183	+	II	17566	Dispersed	0.6764	2.9634	3	Pkinase
15514	ctg02_1	347100	348683	-	II	16834	Dispersed	0.7039	3.1519	3	Pkinase
16034	ctg02_18	79545	80843	+	II	17566	Dispersed	0.4889	4.0947	3	Pkinase
16235	ctg02_37	12669	13880	-	II	14661	Dispersed	0.5812	3.8644	3	Pkinase
16792	ctg02_47	35739	37106	-	II	92498	Dispersed	0.6516	3.7999	3	Pkinase
16834	ctg02_4	309219	314732	+	II	6199	Dispersed	0.7309	2.5765	3	Pkinase
17069	ctg02_5	302976	304547	+	II	7514	Dispersed	0.8069	3.055	3	Pkinase
17368	ctg02_35	5105	11989	+	II	96363	Dispersed	0.7705	3.1406	3	Pkinase
17566	ctg02_46	41836	43767	+	II	17318	Dispersed	0.8453	3.7133	3	Pkinase
22165	ctg02_70	9271	10344	+	II	16834	Dispersed	0.7637	3.814	3	Pkinase
86444	ctg02_67	8452	9696	+	II	11364	Dispersed	0.5696	3.8737	3	Pkinase
90343	ctg02_26	95576	97282	-	II	16834	Dispersed	0.7409	3.8383	3	Pkinase
92498	ctg02_52	30511	33207	-	II	16834	Dispersed	0.8417	2.8159	3	Pkinase
95593	ctg02_1	512704	513834	+	II	5375	Dispersed	0.3202	3.7331	3	Pkinase
137719	ctg02_3	264094	265494	+	II	17069	Dispersed	0.7045	3.7095	3	Pkinase
15158	ctg02_4	111443	111655	-	II	115742	Dispersed	0.115	0.4701	5	Hypothesis_protein
113269	ctg02_37	25	552	+	II	34357	Dispersed	0.3459	0.7516	5	Hypothesis_protein
6082	ctg02_35	73242	81218	+	II	15591	Dispersed	1.0322	2.0565	6	Ank
13475	ctg02_3	265534	271908	+	II	113677	Dispersed	1.0889	3.886	6	Ank
16745	ctg02_10	158198	161317	-	II	16342	Dispersed	1.195	2.0854	6	Ank
40831	ctg02_23	60840	67871	-	II	6082	Dispersed	1.2812	4.1048	6	Ank
93294	ctg02_3	76976	80746	+	II	40014	Dispersed	0.5619	3.067	6	Ank
137716	ctg02_3	12259	17016	+	II	13475	Dispersed	0.8125	5.0875	6	Ank
114937	ctg02_2	338046	340364	-	II	16834	Dispersed	0.6734	2.0308	9	Pkinase
6700	ctg02_61	39920	41113	+	II	14004	Dispersed	0.7703	3.9035	16	Pkinase
8037	ctg02_70	21717	22643	+	II	17563	Dispersed	0.5657	3.8511	16	Pkinase
9116	ctg02_5	114816	115928	-	II	17563	Dispersed	0.711	3.8797	16	Pkinase
9422	ctg02_12	199172	200227	-	II	1656	Dispersed	0.9085	3.4166	16	Pkinase
11290	ctg02_26	77483	79147	+	II	103838	Dispersed	0.8733	3.4539	16	Pkinase
14004	ctg02_59	35442	37079	-	II	112076	Dispersed	0.8013	2.4107	16	Pkinase
14172	ctg02_25	45743	46651	+	II	6700	Dispersed	0.5689	3.7404	16	Pkinase
15397	ctg02_6	32692	33714	-	II	17563	Dispersed	0.7528	3.7998	16	Pkinase
16802	ctg02_1	186511	187386	-	II	8037	Dispersed	0.4242	3.8794	16	Pkinase
17563	ctg02_46	25492	26649	-	II	6700	Dispersed	0.675	3.876	16	Pkinase
17625	ctg02_54	32186	33238	+	II	9116	Dispersed	0.5179	4.0017	16	Pkinase
22850	ctg02_39	49841	50923	-	II	17563	Dispersed	0.5266	2.9815	16	Pkinase
27520	ctg02_18	48941	50374	-	II	16834	Dispersed	0.9677	3.5666	16	Pkinase
17417	ctg02_12	173297	175384	+	II	17558	Dispersed	0.6196	3.8234	31	Pkinase
17558	ctg02_46	12657	16361	-	II	17368	Dispersed	0.9163	3.6482	31	Pkinase
101850	ctg02_59	34159	35373	-	II	137695	Dispersed	0.5707	2.9832	31	Pkinase
137695	ctg02_45	41117	43699	-	II	17558	Dispersed	0.6328	4.0393	31	Pkinase
92983	ctg02_2	305378	306196	+	II	15035	Dispersed	0.5748	2.8492	486	Ank
112519	ctg02_7	248826	249380	+	II	113284	Dispersed	0.0022	0.0408	486	Ank
113284	ctg02_29	52251	53009	-	II	92983	Dispersed	0.021	0.091	486	Ank
114442	ctg02_15	2415	3167	-	II	92983	Dispersed	0.0092	0.0528	486	Ank
16532	ctg02_3	129963	132473	-	II	9515	Dispersed	1.0497	2.064	1151	Ank
16156	ctg02_58	19788	20366	-	II	24194	Dispersed	0.6827	3.1086	1160	Ank
12095	ctg02_15	166664	168394	+	II	102034	Dispersed	1.0185	3.2793	3345	Ank
137733	ctg02_6	299881	300774	-	II	14934	Dispersed	1.0537	2.3443	3685	Pkinase
13852	ctg02_18	182103	183968	+	II	14934	Dispersed	0.8205	3.6675	3716	Pkinase
13963	ctg02_65	4864	6003	-	II	8218	Segmental	0.9554	3.9816	3746	Pkinase
13964	ctg02_65	3305	4762	-	II	16251	Segmental	0.7799	3.8864	3747	Pkinase
14100	ctg02_14	71925	73136	-	II	17284	Dispersed	1.0486	2.056	3810	Ank
14648	ctg02_3	212103	213467	-	II	14934	Dispersed	0.8623	3.439	3928	Pkinase
14863	ctg02_6	301335	303257	+	II	16300	Dispersed	0.787	2.8784	3985	Ank
15064	ctg02_23	142271	143965	-	II	4959	Dispersed	0.8185	3.6296	4074	Pkinase
15479	ctg02_5	36174	37283	+	II	6346	Dispersed	0.8456	3.7837	4224	Pkinase
16215	ctg02_28	134345	136972	+	II	17096	Dispersed	0.8102	2.254	4406	Ank
16220	ctg02_63	14011	15951	-	II	40390	Dispersed	1.0816	2.2497	4408	Ank
16251	ctg02_65	33604	35724	+	II	12148	Dispersed	0.8496	1.6358	4422	Pkinase
16279	ctg02_14	86387	88372	+	II	12148	Dispersed	0.8854	2.2593	4429	Pkinase
16392	ctg02_51	18966	21158	+	II	17558	Dispersed	0.812	3.2136	4466	Pkinase
16862	ctg02_53	12842	13831	+	II	94927	Dispersed	0.7745	3.8654	4656	Pkinase
17421	ctg02_12	157788	159125	-	II	15304	Dispersed	0.6037	2.7712	4931	Ank
17560	ctg02_46	18876	20735	-	II	95003	Dispersed	1.0867	3.4561	4989	Pkinase
2351	ctg02_71	5086	6042	+	II	17552	Dispersed	0.6704	3.9728	5943	Ank
32911	ctg02_2	570942	573386	+	II	15329	Dispersed	0.9271	2.1707	7185	Ank
36783	ctg02_28	92515	94452	-	II	7375	Dispersed	0.7261	3.0937	7699	Ank
4191	ctg02_33	21522	23159	-	II	12089	Dispersed	0.53	2.5465	8314	Pkinase
4405	ctg02_8	35241	37295	+	II	16834	Dispersed	0.6862	3.1239	8409	Pkinase
5553	ctg02_65	8338	9939	-	II	8218	Dispersed	0.8238	3.9718	8807	Pkinase
5554	ctg02_65	6068	7855	-	II	8218	Dispersed	1.0794	4.0486	8808	Pkinase
6680	ctg02_41	23084	24133	-	II	21366	Dispersed	0.8096	2.3405	9249	Pkinase
6920	ctg02_3	113490	118472	+	II	17288	Dispersed	0.7838	1.6486	9317	Ank
7579	ctg02_40	69780	70682	+	II	4959	Dispersed	0.8414	2.6871	9542	Pkinase
87928	ctg02_1	379842	381239	-	II	14916	Dispersed	0.7038	3.3255	9946	Pkinase
9365	ctg02_2	482796	485636	+	II	95563	Dispersed	0.7608	1.5881	10312	Pkinase
9515	ctg02_28	68346	72470	-	II	113622	Dispersed	0.7602	2.6448	10408	Ank
9722	ctg02_3	80827	82362	+	II	11107	Dispersed	0.8144	1.7339	10511	Hypothesis_protein
5488	ctg02_1	518127	518549	+	III	16720	Dispersed	0.7354	0.5673	0	Hypothesis_protein
5119	ctg02_9	123923	124087	-	III	103944	Dispersed	0.1085	0.1762	1	Hypothesis_protein
5144	ctg02_13	209958	210197	-	III	103944	Dispersed	0.0203	0.0516	1	Hypothesis_protein
90244	ctg02_28	5199	5447	-	III	113094	Dispersed	0.2942	0.4876	1	Hypothesis_protein
119991	ctg02_25	83149	83400	+	III	119989	Dispersed	0	0	1	Hypothesis_protein
135970	ctg02_51	63569	63856	-	III	5171	Dispersed	0.8953	2.5857	1	Hypothesis_protein
8587	ctg02_9	135508	136956	-	III	11364	Dispersed	0.6596	1.9367	3	Pkinase
104150	ctg02_30	123880	125916	+	III	92498	Dispersed	0.7107	3.7604	3	Pkinase
113522	ctg02_1	32398	36942	-	III	17368	Dispersed	0.927	3.4548	3	Pkinase
221692	ctg02_12	52669	54285	-	III	113522	Dispersed	0.6941	1.9939	3	Pkinase
115245	ctg02_48	42564	45806	+	III	113137	Dispersed	1.2417	2.1856	4	bZIP_Maf
6101	ctg02_74	11662	11889	-	III	102180	Dispersed	0.0229	0.1375	5	Hypothesis_protein
32757	ctg02_21	166651	166809	+	III	91707	Dispersed	0.0935	0.4039	5	Hypothesis_protein
123336	ctg02_60	46448	46675	-	III	114625	Dispersed	0	0	5	Hypothesis_protein
3409	ctg02_11	189394	192096	+	III	16342	Dispersed	0.9123	1.6062	6	Pox_A_type_inc
3868	ctg02_2	526866	530096	-	III	17403	Dispersed	0.9792	2.1045	6	Hypothesis_protein
4371	ctg02_1	618658	620991	-	III	16650	Dispersed	0.6359	4.0063	6	Kinesin
6262	ctg02_2	466085	469306	+	III	112846	Dispersed	0.5695	4.9323	6	Kinesin
6404	ctg02_32	93694	95997	-	III	112846	Dispersed	0.6365	3.8748	6	Kinesin
7829	ctg02_22	14764	16707	+	III	3868	Dispersed	0.8785	3.6544	6	bZIP_Maf
7874	ctg02_26	143757	146090	+	III	16161	Dispersed	0.6126	4.4631	6	Kinesin
8886	ctg02_21	156342	158219	-	III	13797	Dispersed	0.7334	4.1866	6	Kinesin
9492	ctg02_2	513569	516463	+	III	16332	Dispersed	0.8102	2.8376	6	bZIP_2
9493	ctg02_2	510337	513444	+	III	17249	Dispersed	1.2628	4.1599	6	bZIP_1
9659	ctg02_72	16155	17969	-	III	17412	Dispersed	1.0783	1.0414	6	Hypothesis_protein
10137	ctg02_12	151665	153935	+	III	6404	Dispersed	0.6531	3.97	6	Kinesin
13372	ctg02_57	6824	8218	+	III	17391	Dispersed	0.7958	3.3684	6	Hypothesis_protein
13797	ctg02_27	133290	136808	+	III	102455	Dispersed	0.7801	3.97	6	Kinesin
13825	ctg02_48	37032	39971	+	III	16425	Dispersed	0.7198	1.9241	6	Kinesin
14070	ctg02_22	146387	148768	+	III	16650	Dispersed	0.7525	2.5139	6	Kinesin
14345	ctg02_71	25064	29410	+	III	113677	Dispersed	1.1615	2.4204	6	bZIP_1
14963	ctg02_2	504686	507283	+	III	16342	Dispersed	0.5223	1.6659	6	DUF593
15134	ctg02_1	792925	796044	+	III	112729	Dispersed	0.8215	2.2566	6	Kinesin
15962	ctg02_27	128214	130985	+	III	112846	Dispersed	0.5751	3.9017	6	Kinesin
15995	ctg02_18	185870	190732	-	III	13475	Dispersed	0.7228	3.3479	6	Strep_SA_rep
16039	ctg02_1	427988	430534	-	III	17249	Dispersed	0.8211	2.471	6	Hypothesis_protein
16152	ctg02_76	4076	7336	+	III	16595	Dispersed	0.9834	3.1781	6	bZIP_Maf
16161	ctg02_27	92712	95225	-	III	16425	Dispersed	0.7691	4.2412	6	Kinesin
16199	ctg02_33	7652	11008	-	III	40831	Dispersed	0.9908	3.4149	6	Pox_A_type_inc
16224	ctg02_2	180011	182728	-	III	13797	Dispersed	0.7818	2.7873	6	Kinesin
16267	ctg02_39	77286	78899	+	III	16152	Dispersed	0.9644	2.4543	6	Hypothesis_protein
16332	ctg02_60	2065	7278	-	III	6082	Dispersed	1.1486	4.319	6	Pox_A_type_inc
16342	ctg02_14	104199	109157	+	III	113677	Dispersed	1.0434	3.1582	6	bZIP_1
16343	ctg02_14	101531	104104	-	III	16745	Dispersed	0.8851	3.587	6	Pox_A_type_inc
16425	ctg02_17	76040	79240	-	III	6082	Dispersed	0.7628	1.8271	6	Kinesin
16456	ctg02_9	209774	211702	+	III	17333	Dispersed	0.5642	4.5157	6	Kinesin
16595	ctg02_1	498202	503637	+	III	92602	Dispersed	0.8525	1.7839	6	PX
16650	ctg02_13	125722	128892	-	III	112729	Dispersed	0.6164	3.8198	6	Kinesin
16945	ctg02_1	231024	233168	-	III	4371	Dispersed	0.6537	4.0766	6	Kinesin
17189	ctg02_1	297498	304664	-	III	6082	Dispersed	1.0442	1.8342	6	Prefoldin
17249	ctg02_8	180968	185995	+	III	6082	Dispersed	0.8625	3.5348	6	Pox_A_type_inc
17264	ctg02_23	137518	139908	+	III	102455	Dispersed	0.7733	4.1272	6	Kinesin
17320	ctg02_1	660976	663906	-	III	16595	Dispersed	1.0963	1.6223	6	DUF260
17333	ctg02_22	87224	89380	-	III	16425	Dispersed	0.5713	4.0383	6	Kinesin
17403	ctg02_6	57193	61923	+	III	6082	Dispersed	0.9544	2.1199	6	Hypothesis_protein
21662	ctg02_18	71970	77849	+	III	6082	Dispersed	1.0469	3.5059	6	Pox_A_type_inc
24122	ctg02_12	165787	167658	-	III	16595	Dispersed	1.0638	3.7759	6	Hypothesis_protein
24537	ctg02_26	105082	106629	-	III	16194	Dispersed	0.8587	3.5164	6	Hypothesis_protein
32786	ctg02_4	222296	224089	+	III	6082	Dispersed	1.1904	4.7722	6	bZIP_2
32999	ctg02_66	38332	39717	+	III	93294	Dispersed	0.4429	2.7681	6	bZIP_2
41212	ctg02_66	32	3991	+	III	113677	Dispersed	0.8315	2.2816	6	DUF260
91374	ctg02_62	33381	35984	+	III	16152	Dispersed	0.9751	2.2934	6	Microtub_assoc
95653	ctg02_61	21326	23728	+	III	113137	Dispersed	0.7605	2.2353	6	Pox_A_type_inc
102101	ctg02_2	471447	474527	+	III	112846	Dispersed	0.4183	1.2268	6	Kinesin
102248	ctg02_12	41140	44208	+	III	17189	Dispersed	1.0207	3.2624	6	Hypothesis_protein
102455	ctg02_2	238600	242184	+	III	NA	Dispersed	NA	NA	6	Kinesin
112729	ctg02_10	247195	250521	+	III	102455	Dispersed	0.7011	4.1124	6	Kinesin
112846	ctg02_2	501266	504553	-	III	16650	Dispersed	0.5409	3.8135	6	Kinesin
113137	ctg02_4	127819	131283	+	III	96018	Dispersed	0.9765	1.7491	6	bZIP_2
113677	ctg02_28	29098	35925	-	III	6082	Dispersed	1.0274	4.0594	6	Pox_A_type_inc
940	ctg02_19	183490	184104	-	III	16636	Dispersed	0.7338	3.5676	8	Ras
1695	ctg02_5	172584	173234	+	III	16636	Dispersed	0.5158	3.4629	8	Ras
8497	ctg02_30	120764	121600	-	III	NA	Dispersed	NA	NA	8	Ras
9558	ctg02_56	8254	8892	+	III	1695	Dispersed	0.497	3.621	8	Ras
9778	ctg02_15	210869	211459	-	III	8497	Dispersed	0.7579	3.2201	8	Ras
12157	ctg02_73	16926	17483	-	III	16636	Dispersed	0.8356	2.2093	8	Ras
15567	ctg02_15	125670	126314	+	III	16636	Dispersed	0.4501	3.7316	8	Ras
15869	ctg02_39	47054	47734	+	III	8497	Dispersed	0.7269	3.279	8	Ras
16636	ctg02_4	225120	225803	-	III	8497	Dispersed	0.8488	3.3468	8	Ras
16374	ctg02_39	26286	28496	+	III	14017	Dispersed	0.7956	3.3992	9	EGF
2098	ctg02_16	23799	25091	+	III	16376	Dispersed	0.7049	3.9119	12	DEAD
6283	ctg02_3	454895	456325	+	III	90950	Dispersed	0.7946	3.076	12	DEAD
9119	ctg02_5	118674	120026	+	III	13791	Dispersed	0.7698	2.3927	12	DEAD
10255	ctg02_4	132118	133293	+	III	15048	Dispersed	0.7004	4.1114	12	DEAD
13156	ctg02_7	107262	108548	-	III	14098	Dispersed	0.8848	4.2325	12	DEAD
13220	ctg02_15	84216	86486	+	III	90950	Dispersed	0.6339	4.1018	12	DEAD
13791	ctg02_12	28981	30858	-	III	15048	Dispersed	0.7105	4.2447	12	DEAD
14098	ctg02_14	67042	69357	+	III	13220	Dispersed	0.84	3.3185	12	DEAD
14451	ctg02_59	16184	17848	+	III	15048	Dispersed	0.8364	2.1405	12	DEAD
15048	ctg02_34	80129	82099	-	III	17497	Dispersed	0.7754	3.9899	12	DEAD
15555	ctg02_58	43794	45986	+	III	90950	Dispersed	0.8342	4.0685	12	DEAD
16042	ctg02_13	40993	42891	-	III	14098	Dispersed	0.7561	3.556	12	DEAD
16376	ctg02_39	15694	17244	+	III	17497	Dispersed	0.87	3.8546	12	DEAD
16806	ctg02_12	237052	238878	+	III	13220	Dispersed	0.8448	1.4108	12	DEAD
16887	ctg02_16	69003	70646	+	III	16042	Dispersed	0.7407	2.6693	12	DEAD
17497	ctg02_15	146808	149054	-	III	13220	Dispersed	0.7594	6.598	12	DEAD
34684	ctg02_39	17945	19294	+	III	15048	Dispersed	0.5764	4.1502	12	DEAD
90950	ctg02_34	40599	43301	-	III	9352	Dispersed	0.6194	2.1214	12	DEAD
95898	ctg02_18	32480	34162	-	III	13791	Dispersed	0.7791	2.6173	12	DEAD
96537	ctg02_27	33148	34998	+	III	90950	Dispersed	0.828	2.1824	12	DEAD
2053	ctg02_67	4418	5338	+	III	5010	Dispersed	0.5013	3.9463	15	Metallophos
2198	ctg02_24	87706	89247	+	III	6441	Dispersed	0.6964	3.58	15	Metallophos
5010	ctg02_13	246123	247157	-	III	13524	Dispersed	0.7818	3.5941	15	Metallophos
10711	ctg02_12	100134	101090	-	III	5010	Dispersed	0.6446	3.9519	15	Metallophos
13524	ctg02_3	20864	22063	-	III	2198	Dispersed	0.6665	3.7944	15	Metallophos
14311	ctg02_25	31752	32771	+	III	5010	Dispersed	0.4945	3.8527	15	Metallophos
14545	ctg02_42	18599	19585	-	III	31309	Dispersed	0.8215	1.8865	15	Metallophos
14568	ctg02_2	406606	407583	-	III	5010	Dispersed	0.537	3.8128	15	Metallophos
15214	ctg02_4	233644	234570	+	III	15215	Tandem	0.2756	2.4363	15	Metallophos
15215	ctg02_4	234715	235647	+	III	14311	Dispersed	0.4421	3.9063	15	Metallophos
16570	ctg02_21	35721	38318	-	III	NA	Dispersed	NA	NA	15	Metallophos
31309	ctg02_32	51460	53640	-	III	16570	Dispersed	0.574	3.3777	15	Metallophos
101904	ctg02_41	74885	76732	+	III	16570	Dispersed	0.7518	4.1076	15	Metallophos
14581	ctg02_1	460114	462036	-	III	17121	Dispersed	0.6601	4.4995	18	HSP70
16412	ctg02_32	102783	105320	+	III	NA	Dispersed	NA	NA	18	HSP70
17121	ctg02_2	8347	10380	+	III	16412	Dispersed	0.9604	4.1202	18	HSP70
88765	ctg02_11	258369	260363	-	III	17121	Dispersed	0.3194	4.3412	18	HSP70
8389	ctg02_6	170017	171522	-	III	15469	Dispersed	0.8011	2.0872	19	AAA
10361	ctg02_12	21244	23190	+	III	16867	Dispersed	0.725	3.6415	19	AAA
15368	ctg02_19	85298	86827	-	III	16795	Dispersed	0.5625	2.3209	19	AAA
15469	ctg02_5	71705	73414	-	III	10361	Dispersed	0.661	3.5811	19	AAA
16065	ctg02_42	68131	70395	-	III	NA	Dispersed	NA	NA	19	AAA
16795	ctg02_47	26617	28176	-	III	15469	Dispersed	0.5903	3.8138	19	AAA
16867	ctg02_49	33096	35708	-	III	16065	Dispersed	0.7886	3.5407	19	AAA
42442	ctg02_12	211947	214373	+	III	16867	Dispersed	0.5912	4.1709	19	AAA
101906	ctg02_41	77807	79171	+	III	16795	Dispersed	0.1665	0.8032	19	AAA
112681	ctg02_77	4257	6749	+	III	114776	Segmental	0.0527	0.1031	19	AAA
114776	ctg02_60	10252	12726	-	III	16867	Dispersed	0.7901	1.1992	19	AAA
8627	ctg02_63	37658	38431	-	III	3563	Dispersed	3.118	0.8653	21	Hypothesis_protein
2876	ctg02_52	11071	11589	+	III	12950	Dispersed	0.6219	1.6968	23	UQ_con
3171	ctg02_6	18700	19194	+	III	12950	Dispersed	0.6996	1.6498	23	UQ_con
3978	ctg02_6	246849	247325	-	III	12950	Dispersed	0.7456	2.5171	23	UQ_con
12950	ctg02_39	54321	54911	-	III	5921	Dispersed	0.819	3.1098	23	UQ_con
15162	ctg02_2	135971	136450	+	III	2876	Dispersed	0.5697	3.4007	23	UQ_con
15252	ctg02_29	137633	138169	+	III	12950	Dispersed	0.5792	3.362	23	UQ_con
24068	ctg02_50	31670	32248	+	III	12950	Dispersed	0.6949	1.9601	23	UQ_con
27055	ctg02_49	25128	25565	-	III	12950	Dispersed	0.8218	1.7801	23	UQ_con
6336	ctg02_25	55270	56706	+	III	NA	Dispersed	NA	NA	24	Tubulin
114218	ctg02_33	3929	5404	+	III	6336	Dispersed	0.8471	2.4284	24	Tubulin
10231	ctg02_48	47577	49256	-	III	16124	Dispersed	0.8751	2.9394	25	Cpn60_TCP1
11397	ctg02_17	73385	74962	+	III	11992	Dispersed	0.7725	2.4289	25	Cpn60_TCP1
11992	ctg02_69	26576	28237	+	III	16124	Dispersed	0.813	5.1691	25	Cpn60_TCP1
13500	ctg02_9	48515	50206	+	III	16124	Dispersed	1.0569	2.1119	25	Cpn60_TCP1
16124	ctg02_10	13549	15336	+	III	NA	Dispersed	NA	NA	25	Cpn60_TCP1
17411	ctg02_6	110448	112142	+	III	16124	Dispersed	0.8122	2.508	25	Cpn60_TCP1
17482	ctg02_15	65921	67474	+	III	11992	Dispersed	0.6918	3.9174	25	Cpn60_TCP1
91919	ctg02_21	88168	89820	+	III	16124	Dispersed	0.7424	1.9282	25	Cpn60_TCP1
6616	ctg02_48	27781	30159	+	III	17387	Dispersed	0.8448	2.4285	28	Helicase_C
13200	ctg02_7	232282	234192	-	III	17539	Dispersed	0.8122	4.25	28	DUF1605
15930	ctg02_16	81487	83628	+	III	6616	Dispersed	0.7724	1.9528	28	HA2
17387	ctg02_25	21635	26071	-	III	NA	Dispersed	NA	NA	28	HA2
17539	ctg02_5	104864	106924	+	III	17387	Dispersed	0.8016	2.6938	28	HA2
8228	ctg02_4	50274	54104	-	III	112978	Dispersed	0.6989	3.1746	29	SNF2_N
16143	ctg02_1	706741	712980	+	III	112978	Dispersed	0.5417	3.3937	29	SNF2_N
16370	ctg02_26	127220	132799	-	III	112978	Dispersed	0.7565	3.9961	29	SNF2_N
87205	ctg02_22	20754	23546	-	III	16370	Dispersed	0.8896	2.3915	29	SNF2_N
112978	ctg02_36	51212	59149	-	III	NA	Dispersed	NA	NA	29	SNF2_N
9194	ctg02_5	132453	134927	+	III	17390	Dispersed	0.7502	4.5095	30	MCM
10765	ctg02_21	49976	52090	-	III	9194	Dispersed	0.7049	4.1002	30	MCM
15344	ctg02_3	227131	230358	-	III	NA	Dispersed	NA	NA	30	MCM
16214	ctg02_28	131437	134220	+	III	15344	Dispersed	0.7142	2.5757	30	MCM
17390	ctg02_25	56842	59706	+	III	15344	Dispersed	0.5582	4.203	30	MCM
89112	ctg02_27	116072	118264	-	III	15344	Dispersed	0.5904	4.0887	30	MCM
92741	ctg02_10	228675	230009	-	III	17335	Dispersed	0.7724	3.8932	31	Pkinase
8172	ctg02_34	30850	31995	+	III	17265	Dispersed	0.6788	4.1106	32	Dynein_heavy
10538	ctg02_7	174379	176688	-	III	94440	Dispersed	0.678	4.6036	32	Dynein_heavy
10613	ctg02_29	139508	139882	+	III	37985	Dispersed	0	0.0467	32	Dynein_heavy
16804	ctg02_1	193841	200734	+	III	103059	Dispersed	0.7372	4.8214	32	DHC_N2
17243	ctg02_24	125582	129910	+	III	100906	Dispersed	0.7852	5.1008	32	AAA_5
17265	ctg02_23	147472	155499	+	III	100906	Dispersed	0.7783	5.611	32	Dynein_heavy
17478	ctg02_15	43213	59451	+	III	14242	Dispersed	1.2807	3.8985	32	AAA_5
29256	ctg02_29	140090	140389	+	III	37985	Dispersed	0	0.0253	32	Dynein_heavy
37985	ctg02_4	329859	333077	-	III	40496	Dispersed	0.7223	4.8613	32	Dynein_heavy
40496	ctg02_14	52385	67018	+	III	101138	Dispersed	0.6673	5.7706	32	Dynein_heavy
42285	ctg02_43	9807	32156	-	III	17478	Dispersed	0.7252	3.7975	32	DHC_N2
93736	ctg02_28	13545	27866	+	III	17478	Dispersed	0.8817	2.1648	32	DHC_N2
94440	ctg02_8	120554	137287	+	III	101138	Dispersed	0.7846	5.8361	32	Dynein_heavy
100906	ctg02_48	5771	22423	-	III	94440	Dispersed	0.7568	5.7569	32	Dynein_heavy
101138	ctg02_15	185806	201297	-	III	17478	Dispersed	0.6958	3.7376	32	Dynein_heavy
103059	ctg02_53	46134	53354	+	III	101138	Dispersed	0.6191	4.4825	32	DHC_N2
111950	ctg02_5	19805	35158	+	III	101138	Dispersed	0.7289	3.9362	32	Dynein_heavy
4365	ctg02_27	91031	92536	+	III	86683	Dispersed	0.6542	2.5465	33	AAA
7950	ctg02_1	641829	643001	+	III	113554	Dispersed	0.6571	4.0812	33	AAA
17106	ctg02_20	159865	161070	+	III	86683	Dispersed	0.5699	3.9745	33	AAA
21331	ctg02_8	114237	115442	-	III	4365	Dispersed	0.5921	3.9618	33	AAA
86683	ctg02_14	183364	184896	+	III	16867	Dispersed	0.6146	2.8454	33	AAA
113554	ctg02_24	31445	32788	-	III	86683	Dispersed	0.5016	3.9038	33	AAA
40817	ctg02_50	42826	43953	+	III	15113	Dispersed	0.7889	3.8925	34	Actin
4192	ctg02_33	23208	23801	+	III	13523	Dispersed	0.947	3.0828	35	Arf
7789	ctg02_42	15784	16359	-	III	4192	Dispersed	0.6442	3.5843	35	Arf
13478	ctg02_10	147683	148222	-	III	4192	Dispersed	0.6545	2.5356	35	Arf
13930	ctg02_11	95448	96011	-	III	7789	Dispersed	0.5706	3.5473	35	Arf
13864	ctg02_34	48051	49025	-	III	15247	Dispersed	0.6223	99	36	HSP90
15247	ctg02_22	37642	40275	-	III	NA	Dispersed	NA	NA	36	HSP90
98054	ctg02_10	28161	29291	-	III	15247	Dispersed	0.4877	3.7086	36	HSP90
17000	ctg02_21	95536	96111	-	III	NA	Dispersed	NA	NA	39	Pro_isomerase
17163	ctg02_11	17045	17551	-	III	17000	Dispersed	0.3343	3.4148	39	Pro_isomerase
17132	ctg02_2	64033	68757	+	III	115052	Dispersed	0.6295	5.1556	40	ABC_tran
28379	ctg02_1	834622	839133	-	III	17132	Dispersed	0.6453	1.7553	40	ABC_tran
28906	ctg02_55	42135	43067	+	III	115052	Dispersed	0.0041	0.0516	40	Hypothesis_protein
41118	ctg02_55	44064	45296	+	III	115052	Dispersed	0.0033	0.0348	40	ABC_membrane
115052	ctg02_25	90605	95401	-	III	NA	Dispersed	NA	NA	40	ABC_tran
221689	ctg02_27	144959	148504	-	III	115052	Dispersed	0.7763	5.0198	40	ABC_tran
3378	ctg02_99	128	709	+	III	32337	Dispersed	0.1665	0.4479	41	Hypothesis_protein
18240	ctg02_12	16393	16893	-	III	3378	Dispersed	0.1967	0.3674	41	Hypothesis_protein
18354	ctg02_12	258821	259369	-	III	32337	Dispersed	0.0948	0.2343	41	Hypothesis_protein
19445	ctg02_12	7245	7646	-	III	137621	Dispersed	0.3815	0.5131	41	Hypothesis_protein
19490	ctg02_80	658	1203	-	III	105782	Dispersed	0.1651	0.2786	41	Hypothesis_protein
19838	ctg02_12	202158	202574	-	III	32337	Dispersed	0.0626	0.1099	41	Hypothesis_protein
19900	ctg02_53	35847	36194	-	III	18240	Dispersed	0.1021	0.2898	41	Hypothesis_protein
20165	ctg02_29	7659	7979	-	III	19445	Segmental	0.0417	0.1477	41	Hypothesis_protein
20912	ctg02_2	306182	306559	-	III	3378	Dispersed	0.1288	0.2691	41	Hypothesis_protein
30764	ctg02_212	325	705	-	III	105782	Dispersed	0.1438	0.3386	41	Hypothesis_protein
30938	ctg02_12	12800	13081	-	III	18354	Dispersed	0.0648	0.1976	41	Hypothesis_protein
31258	ctg02_2	247427	247600	+	III	19445	Dispersed	0.0246	0.0444	41	Hypothesis_protein
31503	ctg02_3	467490	467756	-	III	31599	Dispersed	0.0274	0.1608	41	Hypothesis_protein
31599	ctg02_34	2661	2927	+	III	32337	Dispersed	0.1788	0.8525	41	Hypothesis_protein
31936	ctg02_7	72253	72456	-	III	31657	Dispersed	0.1533	0.6194	41	Hypothesis_protein
32337	ctg02_12	157154	157738	-	III	137621	Dispersed	0.1541	0.2536	41	Hypothesis_protein
32372	ctg02_7	178986	179327	+	III	18240	Dispersed	0.2002	0.3378	41	Hypothesis_protein
38187	ctg02_2	245461	245598	+	III	18240	Dispersed	0.0438	0.2205	41	Hypothesis_protein
90198	ctg02_38	2535	3062	+	III	3378	Dispersed	0.032	0.0556	41	Hypothesis_protein
97627	ctg02_145	168	599	+	III	3378	Dispersed	0.4478	0.548	41	Hypothesis_protein
105782	ctg02_81	2669	3247	-	III	137621	Dispersed	0.1344	0.2933	41	Hypothesis_protein
105786	ctg02_131	126	500	-	III	18240	Dispersed	0.1385	0.2207	41	Hypothesis_protein
105798	ctg02_45	4383	4715	+	III	18240	Dispersed	0.2071	0.8488	41	Hypothesis_protein
105806	ctg02_85	3806	4210	-	III	18240	Dispersed	0.1851	0.2767	41	Hypothesis_protein
137621	ctg02_84	2271	3092	-	III	NA	Dispersed	NA	NA	41	Hypothesis_protein
8496	ctg02_30	121730	122386	-	III	8497	Tandem	0.7509	3.012	42	Ras
16111	ctg02_32	61507	63369	-	III	NA	Dispersed	NA	NA	44	GTP_EFTU
17460	ctg02_7	199845	201242	+	III	16111	Dispersed	0.792	3.7156	44	GTP_EFTU
8182	ctg02_34	18438	22367	-	III	10019	Dispersed	0.9015	2.4146	47	E1-E2_ATPase
10019	ctg02_1	449612	454294	-	III	NA	Dispersed	NA	NA	47	Hydrolase
5333	ctg02_29	68723	69184	+	III	104685	Dispersed	0.6241	3.2481	48	efhand
6744	ctg02_13	135568	136053	-	III	104685	Dispersed	0.3279	99	48	efhand
104685	ctg02_34	59094	59624	+	III	16993	Dispersed	0.8657	2.9303	48	efhand
32658	ctg02_7	227939	231226	-	III	96670	Dispersed	0.8621	4.7464	49	E1-E2_ATPase
96670	ctg02_50	11499	15506	-	III	NA	Dispersed	NA	NA	49	E1-E2_ATPase
6509	ctg02_6	323760	326414	+	III	92495	Dispersed	0.8746	3.4819	50	EGF
16936	ctg02_1	268435	273000	+	III	112633	Dispersed	0.579	1.898	50	EGF_2
17212	ctg02_2	564838	565458	-	III	94003	Dispersed	0.5982	99	50	EGF
24880	ctg02_1	260910	263738	+	III	114180	Dispersed	0.8884	3.0915	50	EGF_2
25238	ctg02_13	173610	175667	-	III	92495	Dispersed	0.7814	3.7125	50	EGF
91099	ctg02_43	52657	56781	-	III	16318	Dispersed	0.8409	4.6053	50	EGF_2
92495	ctg02_52	33258	36539	+	III	114180	Dispersed	0.3423	2.161	50	EGF_2
103983	ctg02_20	37007	38557	-	III	24880	Dispersed	0.5198	2.4947	50	EGF
113268	ctg02_37	84339	85601	+	III	103983	Dispersed	0.7607	1.7425	50	EGF
114991	ctg02_6	242361	246716	+	III	137732	Dispersed	0.0023	0.0055	50	EGF_2
137732	ctg02_6	193269	195113	+	III	92495	Dispersed	0.8134	3.9193	50	EGF_2
7962	ctg02_16	53323	54090	-	III	11486	Dispersed	1.0399	3.6618	52	Proteasome
11434	ctg02_10	244163	244915	+	III	7962	Dispersed	0.981	3.8186	52	Proteasome
14497	ctg02_2	624796	625530	+	III	2980	Dispersed	0.7835	3.4554	52	Proteasome
16924	ctg02_30	37138	37881	+	III	11486	Dispersed	0.7453	3.43	52	Proteasome
15383	ctg02_46	74856	75596	+	III	NA	Dispersed	NA	NA	53	AhpC-TSA
5665	ctg02_59	37224	37607	-	III	NA	Dispersed	NA	NA	54	Ribosomal_L40e
7110	ctg02_20	106712	106960	-	III	5665	Dispersed	0.6538	2.9799	54	ubiquitin
8843	ctg02_28	101930	102160	-	III	7110	Dispersed	0.4879	2.6163	54	ubiquitin
17315	ctg02_1	596621	599422	+	III	115052	Dispersed	0.8045	3.749	57	ABC_tran
9808	ctg02_34	65516	66745	+	III	15148	Dispersed	0.5274	99	58	DnaJ
15398	ctg02_6	38716	39801	+	III	9808	Dispersed	0.7662	3.9384	58	DnaJ
3470	ctg02_34	35219	38560	-	III	8227	Dispersed	0.6042	3.9327	60	ABC_tran
8227	ctg02_4	46939	50136	+	III	16592	Dispersed	0.6507	3.8514	60	ABC_tran
12820	ctg02_16	83641	84198	-	III	8227	Dispersed	0.7487	4.7051	60	ABC_tran
16575	ctg02_34	54132	57389	+	III	3470	Dispersed	0.504	1.7081	60	ABC_tran
16605	ctg02_16	116066	118645	+	III	9133	Dispersed	0.6569	1.536	60	ABC_tran
92223	ctg02_9	15652	18477	+	III	8227	Dispersed	0.4729	1.8896	60	ABC_tran
3367	ctg02_65	15758	16237	-	III	14212	Dispersed	0.6335	3.1181	61	Histone
14212	ctg02_2	55726	56295	-	III	NA	Dispersed	NA	NA	61	Histone
20037	ctg02_3	366392	366862	+	III	14212	Dispersed	0.518	2.969	61	Histone
135231	ctg02_15	11832	12272	-	III	14212	Dispersed	0	0	61	Histone
16223	ctg02_2	185071	190296	+	III	89347	Dispersed	0.8746	4.9195	62	RNA_pol_Rpb1_5
23496	ctg02_5	124343	130771	-	III	NA	Dispersed	NA	NA	62	RNA_pol_Rpb1_5
89347	ctg02_63	26681	32911	+	III	23496	Dispersed	0.8183	4.5966	62	RNA_pol_Rpb1_2
13452	ctg02_15	100012	103926	-	III	NA	Dispersed	NA	NA	65	UPF1_Zn_bind
14983	ctg02_56	6450	8183	+	III	NA	Dispersed	NA	NA	67	Peptidase_C1
16380	ctg02_56	4755	6386	+	III	14983	Tandem	0.6769	4.3446	67	Peptidase_C1
7537	ctg02_67	34151	35356	+	III	17566	Dispersed	0.4796	3.2401	68	Pkinase
12055	ctg02_15	109774	113370	+	III	NA	Dispersed	NA	NA	69	GTP_EFTU
17570	ctg02_46	57449	60145	-	III	12055	Dispersed	0.6401	3.7593	69	GTP_EFTU
9062	ctg02_28	41052	43613	+	III	17174	Dispersed	0.9776	2.615	73	AMP-binding
15063	ctg02_23	140172	142253	+	III	9062	Dispersed	0.9057	4.2574	73	AMP-binding
30476	ctg02_7	150762	153176	+	III	9062	Dispersed	0.4924	1.6988	73	AMP-binding
17187	ctg02_1	316969	320685	-	III	17448	Dispersed	0.6458	4.7002	75	RNA_pol_Rpb2_6
17448	ctg02_7	253931	257812	-	III	NA	Dispersed	NA	NA	75	RNA_pol_Rpb2_6
29436	ctg02_5	246036	249743	+	III	17448	Dispersed	0.707	4.31	75	RNA_pol_Rpb2_6
5328	ctg02_29	71462	71887	-	III	91198	Dispersed	0.7836	3.4131	79	Clat_adaptor_s
91198	ctg02_32	70701	71144	-	III	NA	Dispersed	NA	NA	79	Clat_adaptor_s
10661	ctg02_10	76913	80191	+	III	NA	Dispersed	NA	NA	85	UBA_e1_C
24133	ctg02_12	242820	245528	-	III	113365	Dispersed	0.7664	3.7093	87	XRN_N
13104	ctg02_3	398376	399545	+	III	NA	Dispersed	NA	NA	90	Rad51
13346	ctg02_1	295219	296325	-	III	13104	Dispersed	0.2699	1.3272	90	Rad51
6687	ctg02_41	34360	35370	-	III	17043	Dispersed	0.3937	3.8744	94	Gp_dh_N
17043	ctg02_71	14504	15727	-	III	NA	Dispersed	NA	NA	94	Gp_dh_C
9825	ctg02_16	95899	97305	-	III	17565	Dispersed	0.6231	4.1777	95	TIP49
17565	ctg02_46	40156	41607	+	III	NA	Dispersed	NA	NA	95	TIP49
10969	ctg02_9	245565	246584	-	III	15324	Dispersed	0.4021	4.0911	101	CbiA
15324	ctg02_9	250735	251853	-	III	14604	Dispersed	0.6202	2.797	101	CbiA
5871	ctg02_26	43386	44492	+	III	16200	Dispersed	0.4754	4.2024	107	MMR_HSR1
16200	ctg02_33	17206	18327	-	III	16371	Dispersed	0.6691	1.7715	107	MMR_HSR1
35180	ctg02_20	49201	58884	-	III	16805	Dispersed	0.8369	3.0534	108	PI3_PI4_kinase
9352	ctg02_42	48412	53196	-	III	87022	Dispersed	0.6802	2.5249	111	DEAD
87022	ctg02_56	10278	17543	-	III	17146	Dispersed	0.6352	1.7482	111	DEAD
8559	ctg02_7	138117	138638	+	III	10530	Dispersed	0.4317	2.4723	117	ATP-synt_C
10530	ctg02_7	161944	162477	+	III	15598	Dispersed	0.8226	3.637	117	ATP-synt_C
5359	ctg02_10	51699	53540	-	III	NA	Dispersed	NA	NA	120	Nop
10577	ctg02_22	41539	43035	+	III	5359	Dispersed	0.7892	3.4251	120	Nop
93358	ctg02_1	697019	699685	+	III	NA	Dispersed	NA	NA	124	Fe-ADH
17146	ctg02_2	87947	92032	-	III	NA	Dispersed	NA	NA	128	DEAD
14373	ctg02_43	61241	63439	+	III	16653	Dispersed	2.9433	0.5844	129	Dynamin_M
14095	ctg02_36	60077	61045	+	III	9287	Dispersed	0.7844	2.6214	130	AAA
24636	ctg02_1	621187	622152	-	III	9287	Dispersed	0.6335	2.2128	130	Rep_fac_C
7261	ctg02_17	36465	37601	-	III	14628	Dispersed	0.719	1.8233	132	MORN
14628	ctg02_3	155588	157294	+	III	24712	Dispersed	0.71	1.9319	132	MORN
24712	ctg02_33	47687	53017	+	III	NA	Dispersed	NA	NA	132	MORN
9741	ctg02_13	175717	178062	-	III	9133	Dispersed	0.6515	3.4032	138	ABC_tran
6369	ctg02_43	43201	43335	-	III	15564	Dispersed	0.4046	2.2985	151	Peptidase_C1
10217	ctg02_23	45524	46435	+	III	15564	Dispersed	0.4383	3.9871	151	Peptidase_C1
14019	ctg02_44	12176	13078	-	III	10217	Dispersed	0.458	3.9737	151	Peptidase_C1
15564	ctg02_15	108036	109034	+	III	16160	Dispersed	0.5138	3.8067	151	Peptidase_C1
16160	ctg02_58	3182	4264	+	III	3169	Dispersed	0.6096	2.4681	151	Peptidase_C1
16468	ctg02_10	204093	205010	-	III	16160	Dispersed	0.6354	2.8539	151	Peptidase_C1
16779	ctg02_52	37491	38387	+	III	14019	Dispersed	0.1277	1.0562	151	Peptidase_C1
17516	ctg02_4	54431	55357	-	III	15564	Dispersed	0.526	3.9676	151	Peptidase_C1
29304	ctg02_21	39743	40639	+	III	16160	Dispersed	0.6904	3.6668	151	Peptidase_C1
16293	ctg02_55	33448	35031	-	III	NA	Dispersed	NA	NA	152	Hypothesis_protein
27376	ctg02_13	37156	37263	-	III	112630	Dispersed	0.0133	0	152	Hypothesis_protein
102575	ctg02_21	167628	169139	+	III	16293	Dispersed	0.5108	1.7779	152	Hypothesis_protein
111973	ctg02_5	107075	108586	-	III	102575	Dispersed	0.0911	0.352	152	Hypothesis_protein
112630	ctg02_40	23240	24751	+	III	113130	Dispersed	0.0533	0.2383	152	Hypothesis_protein
112914	ctg02_74	8499	10010	-	III	112938	Dispersed	0.0229	0.0967	152	Hypothesis_protein
112938	ctg02_60	42654	44165	-	III	113130	Dispersed	0.0424	0.2093	152	Hypothesis_protein
113130	ctg02_4	106720	108228	+	III	102575	Dispersed	0.1958	0.7497	152	Hypothesis_protein
113165	ctg02_4	206981	208492	-	III	113130	Dispersed	0.1293	0.497	152	Hypothesis_protein
96370	ctg02_30	11061	11657	+	III	114973	Dispersed	0.0022	0.0236	153	Hypothesis_protein
96371	ctg02_30	10889	11521	+	III	113285	Dispersed	0.0625	0.1062	153	Hypothesis_protein
102761	ctg02_51	15676	16080	+	III	111935	Dispersed	0.0198	0.0784	153	Hypothesis_protein
111935	ctg02_49	3693	4184	-	III	114892	Dispersed	0.1034	0.3135	153	Hypothesis_protein
112866	ctg02_2	442526	443410	+	III	114892	Dispersed	0.0983	0.087	153	Hypothesis_protein
113029	ctg02_31	7033	7434	+	III	112866	Dispersed	0.0854	0.1179	153	Hypothesis_protein
113285	ctg02_29	56701	57399	-	III	112866	Dispersed	0.0575	0.0586	153	Hypothesis_protein
114455	ctg02_51	15387	16004	+	III	112866	Dispersed	0.0842	0.0763	153	Hypothesis_protein
114973	ctg02_79	4295	5119	-	III	112866	Dispersed	0.0363	0.0534	153	Hypothesis_protein
8687	ctg02_56	47559	49073	-	III	14573	Dispersed	0.4296	1.4789	154	EGF_2
10330	ctg02_1	245468	246241	-	III	92495	Dispersed	0.749	3.7516	154	EGF_2
14573	ctg02_26	135325	136824	+	III	114815	Dispersed	0.7128	2.5334	154	EGF_2
16322	ctg02_19	192769	194547	+	III	114815	Dispersed	0.6386	4.4343	154	EGF_2
16477	ctg02_1	458294	460042	-	III	114815	Dispersed	0.619	4.4612	154	EGF_2
16833	ctg02_4	315285	317102	-	III	24880	Dispersed	0.8475	3.7538	154	EGF
95162	ctg02_70	24182	25900	+	III	114815	Dispersed	0.53	4.3692	154	EGF_2
113038	ctg02_13	43078	44802	+	III	114815	Dispersed	0.0406	0.151	154	EGF_2
114815	ctg02_39	34337	36115	+	III	24880	Dispersed	0.7827	4.3947	154	EGF_2
103891	ctg02_33	40298	41941	+	III	16124	Dispersed	0.8563	2.2862	155	Cpn60_TCP1
4547	ctg02_23	5478	6047	+	III	NA	Dispersed	NA	NA	156	Ribosomal_S4
8917	ctg02_10	161451	162755	-	III	89622	Dispersed	1.0095	3.597	170	Adap_comp_sub
17054	ctg02_29	39652	40632	-	III	NA	Dispersed	NA	NA	179	Ribosomal_L10
15190	ctg02_2	584652	587573	+	III	NA	Dispersed	NA	NA	187	Topoisom_bac
2825	ctg02_21	28498	28866	-	III	11287	Dispersed	0.6403	6.1521	189	Ribosomal_L7Ae
11287	ctg02_26	81488	81856	+	III	13926	Dispersed	0.7386	1.2711	189	Ribosomal_L7Ae
16371	ctg02_26	120297	122327	-	III	NA	Dispersed	NA	NA	191	NOG1
7260	ctg02_17	35358	36299	-	III	NA	Dispersed	NA	NA	195	Aldo_ket_red
8241	ctg02_4	58975	59244	-	III	NA	Dispersed	NA	NA	197	zf-C3HC4
8432	ctg02_3	337868	338119	+	III	8241	Dispersed	0.5592	2.8281	197	zf-C3HC4
21423	ctg02_7	234819	238217	+	III	NA	Dispersed	NA	NA	204	Adaptin_N
35094	ctg02_11	123707	127696	+	III	27326	Dispersed	0.783	1.8229	215	DNA_pol_B
9848	ctg02_23	145783	146052	+	III	27308	Dispersed	0.7819	2.7299	217	Dynein_light
7796	ctg02_18	164373	165263	-	III	11654	Dispersed	0.1426	2.7951	226	Annexin
7797	ctg02_18	165333	166241	-	III	103437	Dispersed	0.7202	2.3671	226	Annexin
7799	ctg02_18	167441	168331	-	III	103437	Dispersed	0.6502	2.5869	226	Hypothesis_protein
11654	ctg02_60	34098	34985	+	III	7797	Dispersed	0.4485	3.7574	226	Annexin
11683	ctg02_5	66918	67808	+	III	5649	Dispersed	0.8677	3.9133	226	Hypothesis_protein
14551	ctg02_18	166440	167333	-	III	103437	Dispersed	0.6697	3.9536	226	Annexin
103437	ctg02_60	8414	9319	-	III	11649	Dispersed	0.7474	3.9206	226	Hypothesis_protein
15477	ctg02_5	50245	51030	-	III	29490	Dispersed	0.4985	3.7898	231	Copine
17244	ctg02_24	131773	132559	+	III	NA	Dispersed	NA	NA	233	Ribosomal_L7Ae
13667	ctg02_8	109995	111533	+	III	11953	Dispersed	0.9234	3.3016	240	WD40
16766	ctg02_14	48921	50651	+	III	NA	Dispersed	NA	NA	245	tRNA-synt_2
17199	ctg02_19	99507	101735	-	III	NA	Dispersed	NA	NA	247	Nol1_Nop2_Fmu
4498	ctg02_28	90321	92594	-	III	NA	Dispersed	NA	NA	263	Lactamase_B
7569	ctg02_6	95018	95593	+	III	4192	Dispersed	0.8015	3.6214	264	Arf
7865	ctg02_26	137047	138249	+	III	NA	Dispersed	NA	NA	275	Asparaginase
14547	ctg02_42	16685	17827	+	III	7865	Dispersed	0.435	4.2095	275	Asparaginase
16173	ctg02_11	256271	257122	-	III	17112	Dispersed	0.8787	3.4586	281	Brix
10870	ctg02_30	28313	29980	+	III	16766	Dispersed	0.7697	0.8314	287	tRNA-synt_2
14856	ctg02_3	54055	55770	-	III	NA	Dispersed	NA	NA	289	SRP54
11319	ctg02_6	31905	32459	+	III	4547	Dispersed	0.9564	3.2486	292	S4
11953	ctg02_2	371305	375138	+	III	NA	Dispersed	NA	NA	294	WD40
17483	ctg02_15	68354	69343	-	III	9808	Dispersed	0.6578	3.876	295	DnaJ
15099	ctg02_40	36875	37519	+	III	14497	Dispersed	0.6972	1.6462	308	Proteasome
15156	ctg02_4	115783	117375	+	III	14856	Dispersed	0.8098	1.8632	309	SRP54
95064	ctg02_54	17919	19127	-	III	NA	Dispersed	NA	NA	316	TGT
4328	ctg02_67	13514	16036	+	III	5631	Dispersed	0.7799	3.4807	320	DEAD_2
2980	ctg02_25	140614	141351	+	III	7962	Dispersed	0.9461	3.7232	322	Proteasome
2970	ctg02_12	66700	68136	+	III	NA	Dispersed	NA	NA	332	GTP_EFTU
89887	ctg02_3	261852	264065	+	III	NA	Dispersed	NA	NA	336	NGP1NT
97219	ctg02_7	177061	178044	+	III	14373	Dispersed	1.3264	0.673	338	Fibrillarin
114246	ctg02_10	43575	44795	-	III	NA	Dispersed	NA	NA	349	DUF933
16958	ctg02_43	66216	70070	+	III	38104	Dispersed	0.5231	2.1742	355	E1-E2_ATPase
38104	ctg02_60	12775	16743	+	III	101810	Dispersed	0.8981	2.8342	355	Hydrolase
88438	ctg02_77	241	3063	-	III	38104	Dispersed	0.0062	0.0351	355	Hypothesis_protein
101810	ctg02_11	245139	249437	+	III	10019	Dispersed	0.6465	3.558	355	E1-E2_ATPase
137725	ctg02_77	3060	4265	-	III	38104	Segmental	0.0089	0.0114	355	E1-E2_ATPase
104173	ctg02_38	51576	55073	+	III	35428	Dispersed	1.0412	3.5244	358	tRNA-synt_1
8407	ctg02_39	72432	73952	+	III	15832	Dispersed	0.6463	4.3158	363	M20_dimer
7532	ctg02_67	26094	28061	-	III	NA	Dispersed	NA	NA	365	ATP-synt_ab
3169	ctg02_6	20396	22090	+	III	14983	Dispersed	0.6822	3.5798	366	Peptidase_C1
9548	ctg02_56	2187	3755	-	III	11209	Dispersed	0.5462	2.6491	366	Peptidase_C1
11209	ctg02_19	92099	93712	+	III	3169	Dispersed	0.603	4.3074	366	Peptidase_C1
17607	ctg02_1	141951	143321	-	III	3169	Dispersed	0.6141	4.0705	366	Peptidase_C1
137680	ctg02_42	40946	42499	-	III	9548	Dispersed	0.208	0.6647	366	Peptidase_C1
112718	ctg02_10	222370	225702	+	III	NA	Dispersed	NA	NA	368	RNB
17063	ctg02_5	266788	270387	+	III	114609	Dispersed	0.6854	4.8061	369	POR_N
114609	ctg02_6	157569	161330	-	III	NA	Dispersed	NA	NA	369	POR_N
115239	ctg02_48	22540	25320	+	III	12055	Dispersed	0.7113	2.8651	372	GTP_EFTU
12150	ctg02_54	55486	57051	+	III	NA	Dispersed	NA	NA	381	Aminotran_1_2
16363	ctg02_29	102067	103506	+	III	12150	Dispersed	0.714	4.2324	381	Aminotran_1_2
12216	ctg02_31	87325	88818	-	III	7532	Dispersed	0.7387	1.989	384	ATP-synt_ab
39312	ctg02_53	14403	28910	-	III	NA	Dispersed	NA	NA	388	AAA_5
14374	ctg02_43	58657	60297	+	III	23015	Dispersed	0.9233	3.162	396	Aminotran_1_2
15598	ctg02_31	82970	83509	+	III	NA	Dispersed	NA	NA	403	ATP-synt_C
16948	ctg02_3	320161	321669	-	III	17199	Dispersed	0.7948	3.7797	409	Nol1_Nop2_Fmu
16993	ctg02_10	62793	66047	-	III	NA	Dispersed	NA	NA	410	Spb1_C
18726	ctg02_97	683	1000	+	III	18368	Dispersed	0.1236	0.0927	413	Hypothesis_protein
22124	ctg02_15	228096	228605	-	III	19182	Dispersed	0.2628	0.1718	413	Hypothesis_protein
30848	ctg02_186	504	863	-	III	22124	Dispersed	0.1874	0.1486	413	Hypothesis_protein
31679	ctg02_80	878	1213	-	III	22124	Dispersed	0.1262	0.1175	413	Hypothesis_protein
92985	ctg02_2	306492	306755	-	III	18726	Dispersed	0.0833	0.1109	413	Hypothesis_protein
35428	ctg02_3	306206	309862	-	III	NA	Dispersed	NA	NA	419	tRNA-synt_1
9348	ctg02_42	42916	45207	+	III	NA	Dispersed	NA	NA	424	tRNA-synt_1c
86681	ctg02_14	184930	187038	+	III	9348	Dispersed	0.6754	4.0582	426	tRNA-synt_1c
92246	ctg02_9	35317	39417	-	III	96670	Dispersed	0.59	3.2019	440	Hydrolase
10450	ctg02_4	235719	236048	+	III	101339	Dispersed	0.5072	3.239	470	FKBP_C
10459	ctg02_4	249955	250527	-	III	NA	Dispersed	NA	NA	471	Fcf1
11044	ctg02_1	385154	385789	+	III	NA	Dispersed	NA	NA	484	Mob1_phocein
8733	ctg02_47	37869	40526	+	III	15450	Dispersed	0.7723	4.7374	488	Hypothesis_protein
15450	ctg02_12	221244	224036	-	III	113565	Dispersed	0.9256	4.7681	488	Hypothesis_protein
94510	ctg02_57	17784	20975	-	III	113565	Dispersed	0.1425	0.3269	488	Granulin
113565	ctg02_24	56852	60064	-	III	114180	Dispersed	0.6747	2.6167	488	Dickkopf_N
6304	ctg02_1	163753	165177	-	III	NA	Dispersed	NA	NA	509	Fe_hyd_lg_C
4563	ctg02_83	214	963	-	III	29490	Dispersed	0.035	0.0952	513	Copine
8903	ctg02_11	133661	134425	-	III	29490	Dispersed	0.2231	3.8652	513	Copine
29490	ctg02_6	30646	31440	-	III	5534	Dispersed	0.7855	3.8089	513	Copine
135999	ctg02_157	1242	1424	-	III	29490	Dispersed	0	0.0236	513	Hypothesis_protein
16283	ctg02_14	70078	71901	+	III	91712	Dispersed	0.9542	3.7312	539	Aa_trans
17587	ctg02_2	321627	323489	-	III	4507	Dispersed	0.6452	3.668	549	CTP_synth_N
18368	ctg02_81	1058	1489	-	III	19007	Dispersed	0.2651	0.2266	556	Hypothesis_protein
25506	ctg02_32	1006	1290	-	III	18726	Dispersed	0.1415	0.0876	556	Hypothesis_protein
31257	ctg02_2	247153	247524	+	III	18368	Dispersed	0.1293	0.1744	556	Hypothesis_protein
31655	ctg02_132	1112	1483	-	III	18368	Dispersed	0.2104	0.254	556	Hypothesis_protein
22454	ctg02_16	19715	20206	-	III	17561	Dispersed	0.5364	2.8084	577	ArfGap
27583	ctg02_25	8223	8438	-	III	92221	Dispersed	0.061	0.0711	588	Hypothesis_protein
31918	ctg02_16	30735	31040	-	III	114590	Dispersed	0.139	0.1411	588	Hypothesis_protein
92221	ctg02_9	2851	3066	+	III	114590	Dispersed	0.1125	0.0959	588	Hypothesis_protein
92401	ctg02_25	84072	84287	+	III	31918	Dispersed	0.0925	0.1602	588	Hypothesis_protein
3822	ctg02_45	47531	49615	+	III	33689	Dispersed	0.1749	0.5016	597	Peptidase_M49
33689	ctg02_1	796370	798475	+	III	NA	Dispersed	NA	NA	597	Peptidase_M49
7662	ctg02_25	65557	67581	-	III	9741	Dispersed	0.7729	1.4081	608	ABC_tran
26631	ctg02_11	186267	186725	-	III	NA	Dispersed	NA	NA	654	Hypothesis_protein
99326	ctg02_25	147710	147823	+	III	26631	Dispersed	0.0981	0.0787	654	Hypothesis_protein
100530	ctg02_7	66291	66521	-	III	26631	Dispersed	0.0643	0.1013	654	Hypothesis_protein
10238	ctg02_48	59234	62308	-	III	15404	Dispersed	0.1615	0.3423	655	Hypothesis_protein
15404	ctg02_6	63467	66637	-	III	15347	Dispersed	1.0409	2.5224	655	Hypothesis_protein
90236	ctg02_13	37754	40963	-	III	15404	Dispersed	0.6147	2.5613	655	Hypothesis_protein
9148	ctg02_7	271613	272251	-	III	91354	Dispersed	0.4958	1.2481	662	DUF1309
91354	ctg02_7	250661	252508	+	III	103164	Dispersed	0.588	2.1379	662	DUF1309
103164	ctg02_34	57743	58954	-	III	17484	Dispersed	0.2753	0.8343	662	DUF1309
31911	ctg02_9	123785	124234	+	III	NA	Dispersed	NA	NA	663	Hypothesis_protein
96235	ctg02_6	105476	105784	+	III	31911	Dispersed	0.1312	0.1714	663	Hypothesis_protein
103988	ctg02_5	152953	153327	-	III	31911	Dispersed	0.1343	0.195	663	Hypothesis_protein
17342	ctg02_22	139484	141463	+	III	112063	Dispersed	0.2519	1.1557	687	MFS_1
112063	ctg02_6	8467	10437	+	III	NA	Dispersed	NA	NA	687	MFS_1
114777	ctg02_7	14275	16245	-	III	112063	Dispersed	0.0653	0.2702	687	MFS_1
21411	ctg02_7	185457	191393	+	III	113876	Dispersed	0.7145	1.8843	688	ABC_tran
112692	ctg02_7	6600	12071	-	III	113876	Dispersed	0.9142	2.4246	688	ABC_tran
113876	ctg02_3	421648	427863	+	III	21327	Dispersed	0.8867	4.3974	688	ABC_tran
7505	ctg02_28	2070	2657	-	III	114892	Dispersed	0.085	0.0925	689	Hypothesis_protein
113286	ctg02_29	57258	57434	-	III	114892	Dispersed	0.0568	0.1117	689	Hypothesis_protein
114892	ctg02_30	138959	139903	+	III	137673	Dispersed	0.6318	2.947	689	Hypothesis_protein
9036	ctg02_62	14680	15837	+	III	114623	Dispersed	0.541	4.211	690	DUF6
113793	ctg02_1	447115	448383	+	III	114623	Dispersed	0.1083	0.4099	690	DUF6
114623	ctg02_55	47759	49027	-	III	22291	Dispersed	0.7997	2.9282	690	DUF6
13608	ctg02_30	59614	61794	+	III	86511	Dispersed	0.8292	3.2555	723	CoA_binding
13756	ctg02_31	29743	30366	+	III	1995	Dispersed	0.9795	3.7042	725	Proteasome
28126	ctg02_37	77647	77871	-	III	137679	Dispersed	0	0.0311	726	Hypothesis_protein
40283	ctg02_2	360348	361166	+	III	137679	Dispersed	0.0179	0.0852	726	DUF384
137679	ctg02_42	2457	3563	+	III	NA	Dispersed	NA	NA	726	DUF384
15007	ctg02_55	41539	41958	-	III	15485	Dispersed	0.0123	0.0363	727	Hypothesis_protein
15485	ctg02_25	95828	116047	+	III	37350	Dispersed	0.8826	1.8712	727	Hypothesis_protein
137711	ctg02_10	94871	114133	+	III	NA	Dispersed	NA	NA	727	RhaA
14375	ctg02_43	56940	58586	+	III	10870	Dispersed	0.8411	1.8042	737	tRNA-synt_2
8064	ctg02_4	35943	36347	-	III	9413	Dispersed	0.5182	3.0357	741	Thioredoxin
9413	ctg02_12	180128	181477	+	III	NA	Dispersed	NA	NA	741	Thioredoxin
14670	ctg02_4	65482	65832	+	III	8064	Dispersed	0.1772	1.3343	741	Thioredoxin
15004	ctg02_55	45950	46444	+	III	17150	Dispersed	0.0726	0.5163	752	Flavodoxin_2
17150	ctg02_40	56073	56567	-	III	17151	Tandem	0.5394	3.5343	752	Flavodoxin_2
17151	ctg02_40	55511	56017	-	III	NA	Dispersed	NA	NA	752	Flavodoxin_2
7875	ctg02_26	146179	146895	+	III	NA	Dispersed	NA	NA	757	Hypothesis_protein
15455	ctg02_12	205276	205989	+	III	7875	Dispersed	0.3845	3.7013	757	Hypothesis_protein
3983	ctg02_8	66130	67929	+	III	17205	Dispersed	0.7014	4.2569	781	Metallophos
17205	ctg02_19	72498	74402	+	III	NA	Dispersed	NA	NA	781	Metallophos
92645	ctg02_19	94027	95832	-	III	17205	Dispersed	0.6455	4.4949	781	Metallophos
19182	ctg02_3	466795	467664	-	III	87110	Dispersed	0.454	0.2408	800	Hypothesis_protein
19351	ctg02_34	2753	3136	+	III	19182	Dispersed	0.2755	0.1947	800	Hypothesis_protein
31608	ctg02_10	218421	218792	+	III	19182	Dispersed	0.3824	0.2759	800	Hypothesis_protein
19873	ctg02_44	73164	73934	+	III	NA	Dispersed	NA	NA	806	Hypothesis_protein
27724	ctg02_74	11635	11913	+	III	19873	Dispersed	0.1457	0.118	806	Hypothesis_protein
86937	ctg02_21	166624	166836	-	III	19873	Dispersed	0.0152	0.0407	806	Hypothesis_protein
6289	ctg02_13	77856	78257	+	III	9355	Dispersed	0.277	1.6816	830	AhpC-TSA
9355	ctg02_42	59100	59504	+	III	23888	Dispersed	0.4961	3.308	830	AhpC-TSA
23888	ctg02_1	801018	801653	-	III	NA	Dispersed	NA	NA	830	AhpC-TSA
33559	ctg02_29	58548	58649	-	III	88809	Dispersed	0.0135	0.1383	886	Hypothesis_protein
36540	ctg02_51	13995	14102	+	III	88809	Dispersed	0.0266	0.2707	886	Hypothesis_protein
88809	ctg02_5	154465	154818	+	III	NA	Dispersed	NA	NA	886	Hypothesis_protein
6722	ctg02_10	38506	38895	-	III	10125	Dispersed	0.031	0.0435	1053	Hypothesis_protein
10125	ctg02_8	204833	205375	-	III	NA	Dispersed	NA	NA	1053	Hypothesis_protein
7246	ctg02_4	274301	274636	+	III	3643	Dispersed	0.702	3.2385	1054	FKBP_C
101339	ctg02_18	65309	65956	-	III	10570	Dispersed	0.5799	3.3042	1054	FKBP_C
20020	ctg02_1	251274	252068	+	III	12830	Dispersed	0.8224	3.6872	1055	Hypothesis_protein
101451	ctg02_1	326505	327266	-	III	20020	Dispersed	0.1937	1.1027	1055	Hypothesis_protein
101683	ctg02_26	3686	3931	-	III	113449	Segmental	0.0362	0.0483	1056	Hypothesis_protein
113449	ctg02_9	82793	83059	-	III	NA	Dispersed	NA	NA	1056	Hypothesis_protein
19575	ctg02_60	46789	47139	-	III	103237	Dispersed	0.0563	0.115	1062	Hypothesis_protein
103659	ctg02_35	63091	64275	-	III	1935	Dispersed	0.7629	4.0253	1063	zf-C3HC4
106320	ctg02_12	267734	268405	-	III	103659	Dispersed	0	0.0197	1063	zf-C3HC4
103981	ctg02_31	65853	66686	+	III	113864	Dispersed	0.0024	0.0792	1064	Hypothesis_protein
113864	ctg02_3	472489	473079	+	III	11149	Dispersed	0.3235	3.4955	1064	Hypothesis_protein
7188	ctg02_37	62129	65440	+	III	14225	Dispersed	0.8824	2.0418	1067	Glug
16805	ctg02_12	247106	255007	-	III	NA	Dispersed	NA	NA	1068	PI3_PI4_kinase
104232	ctg02_49	65120	66397	-	III	16805	Dispersed	0.0401	0.1005	1068	Hypothesis_protein
7287	ctg02_8	270162	271043	-	III	27310	Dispersed	0.6527	2.8573	1069	TPR_1
104994	ctg02_15	1028	1510	+	III	7287	Dispersed	0.0028	0.04	1069	TPR_2
8209	ctg02_65	20622	21419	+	III	NA	Dispersed	NA	NA	1087	CAF1
10606	ctg02_29	129691	130473	+	III	8209	Dispersed	0.3608	3.8676	1087	CAF1
90689	ctg02_37	80169	80525	+	III	NA	Dispersed	NA	NA	1088	Hypothesis_protein
106498	ctg02_1	155435	155782	+	III	90689	Dispersed	0.1123	0.0718	1088	Hypothesis_protein
8245	ctg02_4	61790	62590	-	III	NA	Dispersed	NA	NA	1095	Glucosamine_iso
10829	ctg02_4	158072	158863	-	III	8245	Dispersed	0.1143	0.4845	1095	Glucosamine_iso
10830	ctg02_4	158138	158776	+	III	NA	Dispersed	NA	NA	1096	Hypothesis_protein
33230	ctg02_4	61910	62425	+	III	10830	Dispersed	0.106	0.0675	1096	Hypothesis_protein
111806	ctg02_65	24219	25640	+	III	112059	Dispersed	0.0051	0.0165	1111	Hypothesis_protein
112059	ctg02_50	53287	55002	+	III	15081	Dispersed	1.0149	3.4592	1111	Hypothesis_protein
92977	ctg02_30	138407	138841	+	III	112073	Dispersed	0.0605	0.4692	1114	RVT_1
112073	ctg02_30	9880	10407	+	III	137673	Dispersed	0.6122	3.1314	1114	RVT_1
39766	ctg02_54	9839	10237	-	III	112076	Dispersed	0	0.0985	1115	Hypothesis_protein
112076	ctg02_30	12074	17167	-	III	NA	Dispersed	NA	NA	1115	Pkinase
11897	ctg02_1	329253	330773	-	III	NA	Dispersed	NA	NA	1116	PIP5K
112368	ctg02_1	250364	250837	-	III	11897	Dispersed	0.0023	0	1116	PIP5K
15093	ctg02_1	438970	439641	-	III	112787	Dispersed	0.0022	0.0047	1117	Hypothesis_protein
112787	ctg02_52	44898	50432	-	III	6082	Dispersed	1.0275	3.3791	1117	Strep_SA_rep
113480	ctg02_58	20395	24195	-	III	16595	Dispersed	0.8115	2.7626	1122	Nnf1
135873	ctg02_58	39400	42519	+	III	113480	Dispersed	0.0005	0	1122	Nnf1
113655	ctg02_43	49004	50689	+	III	13220	Dispersed	0.6439	4.4895	1123	Helicase_C
137690	ctg02_19	195341	196132	+	III	113655	Dispersed	0.0058	0.0963	1123	Helicase_C
113741	ctg02_1	600241	603255	+	III	114793	Dispersed	0.0278	0.0561	1124	Sulfatase
114793	ctg02_7	56163	59192	-	III	NA	Dispersed	NA	NA	1124	Sulfatase
21118	ctg02_42	46089	48386	-	III	9062	Dispersed	0.905	4.4927	1125	AMP-binding
113892	ctg02_3	381161	383437	+	III	21118	Dispersed	0.2124	0.5794	1125	AMP-binding
7427	ctg02_76	10829	11104	+	III	NA	Dispersed	NA	NA	1144	Fork_head_N
117476	ctg02_68	105	224	+	III	7427	Dispersed	0	0	1144	Hypothesis_protein
11940	ctg02_2	362261	362605	-	III	36426	Dispersed	0	0.0648	1150	Hypothesis_protein
36426	ctg02_42	4658	6640	-	III	NA	Dispersed	NA	NA	1150	Hypothesis_protein
119672	ctg02_3	118523	118888	+	III	16532	Dispersed	0	0	1151	Hypothesis_protein
12031	ctg02_58	42548	42694	+	III	16156	Dispersed	0.01	0	1160	Hypothesis_protein
12081	ctg02_15	141387	145829	-	III	NA	Dispersed	NA	NA	1161	TPR_1
41701	ctg02_11	220886	221353	+	III	12081	Dispersed	0.003	0.0997	1161	Hypothesis_protein
12164	ctg02_73	22176	22448	-	III	NA	Dispersed	NA	NA	1165	LSM
221690	ctg02_73	27228	27416	+	III	12164	Tandem	0	0	1165	LSM
12244	ctg02_31	116085	116459	-	III	21305	Dispersed	0.0049	0.0129	1167	Hypothesis_protein
21305	ctg02_36	81827	82249	-	III	NA	Dispersed	NA	NA	1167	Hypothesis_protein
4236	ctg02_52	28801	29124	+	III	NA	Dispersed	NA	NA	1213	Tctex-1
13575	ctg02_52	29235	29558	+	III	4236	Tandem	0.2502	3.2342	1213	Tctex-1
93851	ctg02_14	231705	234647	+	III	137688	Dispersed	0.0591	3.8515	1218	DNA_pol_B_2
137688	ctg02_14	224568	228164	+	III	NA	Dispersed	NA	NA	1218	DNA_pol_B_2
35487	ctg02_8	206835	230351	+	III	NA	Dispersed	NA	NA	1219	Hypothesis_protein
137689	ctg02_19	22798	45813	-	III	NA	Dispersed	NA	NA	1219	Hypothesis_protein
14578	ctg02_41	55499	57136	-	III	11290	Dispersed	0.6154	1.7846	1220	Pkinase
137702	ctg02_5	158123	159649	+	III	14578	Dispersed	0.0082	0.0331	1220	Pkinase
16888	ctg02_16	65274	68861	-	III	137713	Dispersed	0.8363	2.04	1221	Hypothesis_protein
137713	ctg02_10	209090	212863	+	III	NA	Dispersed	NA	NA	1221	Hypothesis_protein
14168	ctg02_22	114422	115801	+	III	17214	Dispersed	0.3223	4.2662	1235	Aa_trans
17214	ctg02_2	569300	570682	-	III	95904	Dispersed	0.7195	2.2114	1235	Aa_trans
14247	ctg02_1	137101	138885	+	III	8444	Dispersed	1.2262	2.1371	1242	MFS_1
40224	ctg02_1	462153	462929	-	III	14247	Dispersed	0.4488	1.7893	1242	MFS_1
14259	ctg02_5	336665	337282	-	III	NA	Dispersed	NA	NA	1243	Acetyltransf_1
14651	ctg02_3	219927	220373	+	III	14259	Dispersed	0.5502	2.1131	1243	Acetyltransf_1
14493	ctg02_35	41931	42755	-	III	27735	Dispersed	0.0171	0.05	1250	Metallophos
27735	ctg02_24	39574	42027	-	III	NA	Dispersed	NA	NA	1250	Metallophos
6120	ctg02_24	42111	43232	-	III	NA	Dispersed	NA	NA	1251	Hypothesis_protein
14494	ctg02_35	42839	43393	-	III	6120	Dispersed	0.0096	0.0484	1251	Hypothesis_protein
8741	ctg02_2	427549	429234	-	III	22553	Dispersed	0.6746	2.3968	1256	Peptidase_C1
14566	ctg02_2	400786	402411	+	III	8741	Dispersed	0.5265	1.9734	1256	Peptidase_C1
14637	ctg02_23	112581	113231	+	III	16585	Dispersed	0.0349	0.1501	1261	Hypothesis_protein
16585	ctg02_11	215575	219870	+	III	NA	Dispersed	NA	NA	1261	Viral_helicase1
1499	ctg02_14	235784	236035	+	III	26442	Dispersed	0.0459	2.1142	1271	Hypothesis_protein
26442	ctg02_14	229276	229530	+	III	NA	Dispersed	NA	NA	1271	Hypothesis_protein
15084	ctg02_8	14279	17965	+	III	NA	Dispersed	NA	NA	1274	Hypothesis_protein
32097	ctg02_2	1656	2195	+	III	15084	Dispersed	0	0.0155	1274	Hypothesis_protein
15472	ctg02_5	63651	64211	-	III	24947	Dispersed	0.1365	1.8282	1288	Hypothesis_protein
24947	ctg02_38	70868	71440	+	III	NA	Dispersed	NA	NA	1288	Hypothesis_protein
6148	ctg02_11	196102	198387	-	III	NA	Dispersed	NA	NA	1297	Peptidase_S9
15574	ctg02_15	156067	158256	-	III	6148	Dispersed	0.5937	4.6659	1297	Peptidase_S9
16667	ctg02_2	227164	229881	-	III	86511	Dispersed	0.4205	2.5778	1325	CoA_binding
86511	ctg02_1	785540	788452	+	III	NA	Dispersed	NA	NA	1325	Hypothesis_protein
16686	ctg02_14	221622	224498	-	III	92664	Dispersed	0.4433	4.6835	1326	Hypothesis_protein
92664	ctg02_14	201952	204969	-	III	15054	Dispersed	1.1575	2.9558	1326	Reo_sigmaC
3666	ctg02_14	219184	221613	+	III	16697	Dispersed	0.4448	4.4425	1327	Hypothesis_protein
16697	ctg02_14	199476	201950	+	III	NA	Dispersed	NA	NA	1327	Hypothesis_protein
16970	ctg02_6	195389	196105	-	III	41619	Dispersed	0	0.0049	1345	Hypothesis_protein
41619	ctg02_6	198255	205520	+	III	NA	Dispersed	NA	NA	1345	Hypothesis_protein
6132	ctg02_37	9254	10891	+	III	NA	Dispersed	NA	NA	1352	MFS_1
17296	ctg02_9	83894	85516	-	III	6132	Dispersed	0.5191	2.613	1352	MFS_1
6626	ctg02_5	328083	328694	+	III	NA	Dispersed	NA	NA	1375	Mnd1
18722	ctg02_2	246963	247337	+	III	20672	Dispersed	0.2876	0.1981	1389	Hypothesis_protein
20672	ctg02_12	155445	156533	-	III	NA	Dispersed	NA	NA	1389	Hypothesis_protein
19096	ctg02_29	77001	77321	+	III	98122	Dispersed	0.0178	0.034	1402	Hypothesis_protein
98122	ctg02_42	26451	26795	+	III	NA	Dispersed	NA	NA	1402	Hypothesis_protein
4439	ctg02_14	194621	194902	-	III	19677	Dispersed	0	0	1410	Hypothesis_protein
19677	ctg02_19	2329	2757	+	III	NA	Dispersed	NA	NA	1410	Hypothesis_protein
19815	ctg02_47	16051	16422	+	III	NA	Dispersed	NA	NA	1413	Hypothesis_protein
27035	ctg02_7	96344	96607	+	III	19815	Dispersed	0.0099	0.0361	1413	Hypothesis_protein
19833	ctg02_12	235813	236181	+	III	32445	Dispersed	0.0119	0.0491	1414	Hypothesis_protein
32445	ctg02_31	113633	114226	+	III	NA	Dispersed	NA	NA	1414	Hypothesis_protein
21983	ctg02_26	3788	4009	+	III	29316	Segmental	0.0192	0.0691	1467	Hypothesis_protein
29316	ctg02_9	82904	83227	+	III	NA	Dispersed	NA	NA	1467	Hypothesis_protein
2355	ctg02_71	3617	3832	+	III	88219	Dispersed	0.1051	0.1336	1498	Hypothesis_protein
88219	ctg02_1	13762	13977	+	III	NA	Dispersed	NA	NA	1498	Hypothesis_protein
23808	ctg02_10	208202	208819	+	III	33787	Dispersed	0.0076	0.0259	1501	Hypothesis_protein
33787	ctg02_35	43916	45556	+	III	15269	Dispersed	0.7847	2.0419	1501	MatE
27947	ctg02_10	38525	38722	+	III	35480	Dispersed	0.1739	0.3029	1570	Hypothesis_protein
35480	ctg02_8	204687	204953	+	III	24471	Dispersed	0.1289	0.5	1570	Hypothesis_protein
4520	ctg02_36	33955	34245	-	III	NA	Dispersed	NA	NA	1588	Hypothesis_protein
29761	ctg02_7	66252	66434	+	III	4520	Dispersed	0.1234	0.1197	1588	Hypothesis_protein
31022	ctg02_36	20328	20600	+	III	31784	Dispersed	0.0142	0.1783	1632	Hypothesis_protein
31784	ctg02_13	183047	183379	-	III	NA	Dispersed	NA	NA	1632	Hypothesis_protein
31913	ctg02_16	77530	78087	-	III	NA	Dispersed	NA	NA	1635	Hypothesis_protein
94022	ctg02_45	57103	57633	+	III	31913	Dispersed	0.0254	0.0083	1635	Hypothesis_protein
32134	ctg02_11	84220	84600	+	III	NA	Dispersed	NA	NA	1639	Hypothesis_protein
37532	ctg02_22	28916	29113	+	III	32134	Dispersed	0.0239	0.0533	1639	Hypothesis_protein
3408	ctg02_11	188064	189221	+	III	17567	Dispersed	0.9191	1.6279	1656	LRR_1
34334	ctg02_17	28250	28507	-	III	NA	Dispersed	NA	NA	1660	Hypothesis_protein
35192	ctg02_73	4672	4929	+	III	34334	Dispersed	0.1356	0.0612	1660	Hypothesis_protein
9642	ctg02_55	45941	46081	-	III	34649	Dispersed	0.1799	0.0551	1662	Hypothesis_protein
34649	ctg02_40	56358	56573	+	III	NA	Dispersed	NA	NA	1662	Hypothesis_protein
35341	ctg02_9	53370	74189	+	III	NA	Dispersed	NA	NA	1672	Hypothesis_protein
37350	ctg02_30	82723	104025	+	III	NA	Dispersed	NA	NA	1672	Hypothesis_protein
3593	ctg02_30	109057	110280	-	III	3861	Dispersed	0.2663	1.6292	1675	Fe-ADH
3861	ctg02_18	77943	79169	+	III	93358	Dispersed	0.904	4.7494	1675	Fe-ADH
96460	ctg02_56	52530	55439	-	III	NA	Dispersed	NA	NA	1691	tRNA-synt_2c
5435	ctg02_1	705129	706217	-	III	NA	Dispersed	NA	NA	1759	LRRNT_2
5638	ctg02_44	33953	34678	-	III	5435	Dispersed	0.2768	3.7707	1759	LRR_1
5921	ctg02_4	185142	186116	-	III	NA	Dispersed	NA	NA	1767	UQ_con
8638	ctg02_33	69006	69491	+	III	6524	Dispersed	0.5069	2.2714	1767	UQ_con
6686	ctg02_41	33033	34322	+	III	NA	Dispersed	NA	NA	1786	Hypothesis_protein
8317	ctg02_17	86500	86940	-	III	6686	Dispersed	0.0352	0.2597	1786	Hypothesis_protein
7590	ctg02_40	56616	57389	-	III	NA	Dispersed	NA	NA	1792	Hypothesis_protein
9644	ctg02_55	45302	45745	+	III	7590	Dispersed	0.0063	0.0538	1792	Hypothesis_protein
8074	ctg02_3	160897	162972	-	III	NA	Dispersed	NA	NA	1795	CBS
8163	ctg02_3	217740	219827	-	III	8074	Dispersed	0.717	4.6123	1795	CBS
8523	ctg02_9	229780	232146	-	III	NA	Dispersed	NA	NA	1803	Aa_trans
91295	ctg02_2	516569	518878	-	III	8523	Dispersed	0.6134	2.845	1803	Aa_trans
86468	ctg02_42	3580	4533	+	III	10572	Dispersed	0.7284	2.4131	1806	Hypothesis_protein
87519	ctg02_2	361579	362136	+	III	86468	Dispersed	0.0102	0.0319	1806	Hypothesis_protein
9508	ctg02_28	76997	80515	-	III	NA	Dispersed	NA	NA	1813	Peptidase_M16_C
93551	ctg02_44	1103	4504	-	III	9508	Dispersed	0.8503	5.0229	1813	Hypothesis_protein
95661	ctg02_61	30280	32598	-	III	8592	Dispersed	0.7217	3.962	1814	TTL
10014	ctg02_1	444049	445251	+	III	NA	Dispersed	NA	NA	2509	Hypothesis_protein
10016	ctg02_1	446053	447006	-	III	9045	Dispersed	0.9406	3.3462	2510	PHA_synth_III_E
10027	ctg02_40	39519	40274	+	III	40831	Dispersed	0.676	2.5604	2512	Hypothesis_protein
10033	ctg02_40	35909	36832	-	III	NA	Dispersed	NA	NA	2514	Hypothesis_protein
10036	ctg02_40	28352	29449	+	III	NA	Dispersed	NA	NA	2516	Annexin
10038	ctg02_40	26477	27337	+	III	NA	Dispersed	NA	NA	2517	Hypothesis_protein
10055	ctg02_7	37355	38407	-	III	NA	Dispersed	NA	NA	2520	RNA_pol_A_bac
10073	ctg02_7	24503	25474	-	III	5649	Dispersed	0.8134	3.95	2526	Hypothesis_protein
100845	ctg02_42	33013	34299	+	III	8713	Dispersed	0.7168	1.0938	2528	Lipase_3
100864	ctg02_62	31739	33334	+	III	16653	Dispersed	0.5716	1.4671	2530	Vps26
101011	ctg02_16	162110	163636	+	III	15187	Dispersed	0.7256	3.8115	2542	zf-CHY
10122	ctg02_8	203985	204545	+	III	137673	Dispersed	0.8675	3.2977	2549	Hypothesis_protein
10124	ctg02_8	204627	204893	-	III	20081	Dispersed	0.2939	0.5884	2550	Hypothesis_protein
101368	ctg02_59	39360	40229	+	III	114779	Dispersed	1.3188	0.8175	2558	Hypothesis_protein
10167	ctg02_1	773509	777081	+	III	16332	Dispersed	0.7042	2.8658	2571	Rho_Binding
10181	ctg02_22	73606	75882	-	III	103175	Dispersed	0.7563	3.4663	2574	Hypothesis_protein
10193	ctg02_22	63143	66025	+	III	11953	Dispersed	0.8528	1.3495	2584	WD40
102051	ctg02_20	173964	175919	+	III	91712	Dispersed	1.0649	2.0191	2606	Aa_trans
102110	ctg02_2	507368	509800	+	III	6082	Dispersed	1.3269	3.1244	2610	Hypothesis_protein
10232	ctg02_48	49317	51326	-	III	NA	Dispersed	NA	NA	2619	Hypothesis_protein
10241	ctg02_48	69647	70525	+	III	13948	Dispersed	0.6788	1.8179	2622	Hypothesis_protein
102438	ctg02_7	225480	227828	-	III	32658	Dispersed	0.8652	3.3566	2624	E1-E2_ATPase
102461	ctg02_3	428862	435656	-	III	6082	Dispersed	0.899	3.1816	2626	Prefoldin_2
10254	ctg02_4	133449	135863	+	III	33218	Dispersed	1.087	3.1125	2630	WD40
10261	ctg02_4	122391	123938	-	III	11930	Dispersed	0.7682	2.1663	2633	zf-MIZ
102654	ctg02_27	14446	22635	-	III	92602	Dispersed	0.8414	1.9251	2635	bZIP_1
102858	ctg02_16	882	4208	-	III	13452	Dispersed	0.498	3.1381	2645	Hypothesis_protein
102890	ctg02_1	81851	82942	-	III	11953	Dispersed	0.5569	1.8332	2646	WD40
102961	ctg02_28	88284	90290	+	III	NA	Dispersed	NA	NA	2649	Abhydrolase_1
10297	ctg02_2	144192	145541	-	III	NA	Dispersed	NA	NA	2651	WD40
10303	ctg02_2	149924	151123	-	III	NA	Dispersed	NA	NA	2665	Hypothesis_protein
10313	ctg02_1	254927	255841	-	III	15514	Dispersed	1.0538	2.2709	2670	Pkinase
103175	ctg02_22	70026	72971	-	III	95563	Dispersed	1.0982	5.234	2673	Xpo1
103202	ctg02_22	10625	14710	-	III	NA	Dispersed	NA	NA	2674	Hypothesis_protein
10329	ctg02_1	246396	246590	+	III	NA	Dispersed	NA	NA	2680	Fer4
10370	ctg02_2	598428	599789	+	III	16595	Dispersed	0.8118	1.9757	2692	Hypothesis_protein
103713	ctg02_1	666397	667461	-	III	9413	Dispersed	0.4746	2.3441	2695	Thioredoxin
10382	ctg02_2	583250	584560	+	III	95661	Dispersed	0.6692	3.9896	2700	TTL
103838	ctg02_6	288738	294362	+	III	17368	Dispersed	0.8988	3.6862	2702	Pkinase
103849	ctg02_6	314154	317375	-	III	6082	Dispersed	0.7218	2.249	2704	Hypothesis_protein
103855	ctg02_6	208758	210116	-	III	21423	Dispersed	1.0086	0.8794	2705	Hypothesis_protein
103946	ctg02_27	106383	107738	+	III	115052	Dispersed	1.128	2.703	2710	ABC_membrane
104062	ctg02_25	9763	10197	+	III	NA	Dispersed	NA	NA	2722	Hypothesis_protein
104139	ctg02_23	132519	133988	-	III	115245	Dispersed	1.2496	3.7409	2725	Pox_A_type_inc
104193	ctg02_52	41389	41793	-	III	NA	Dispersed	NA	NA	2727	Hypothesis_protein
104248	ctg02_49	16433	17644	+	III	22268	Dispersed	0.8496	99	2731	Hypothesis_protein
10444	ctg02_4	230913	231641	+	III	13555	Dispersed	1.0372	4.1538	2735	Hypothesis_protein
10522	ctg02_7	155152	156006	-	III	91354	Dispersed	0.8932	3.3936	2751	DUF1309
10552	ctg02_21	132531	134141	-	III	17120	Dispersed	1.0503	2.339	2756	GCC2_GCC3
105640	ctg02_1	10648	10788	+	III	107308	Dispersed	0.4116	0.3816	2757	Hypothesis_protein
105661	ctg02_49	4591	4740	-	III	114892	Dispersed	0.0324	0.1075	2758	Hypothesis_protein
10570	ctg02_22	31992	33056	+	III	3643	Dispersed	0.5422	2.9757	2761	FKBP_C
10572	ctg02_22	35445	36422	+	III	NA	Dispersed	NA	NA	2762	Hypothesis_protein
10589	ctg02_29	120363	120623	+	III	NA	Dispersed	NA	NA	2764	Hypothesis_protein
10676	ctg02_6	267967	270111	+	III	16152	Dispersed	0.6514	99	2791	Hypothesis_protein
10698	ctg02_12	78097	80409	-	III	95563	Dispersed	1.0915	2.3625	2797	Hypothesis_protein
10705	ctg02_12	90911	92332	-	III	113677	Dispersed	1.065	3.5421	2810	Hypothesis_protein
10707	ctg02_12	92679	94358	-	III	10708	Tandem	0.5262	3.3545	2811	SIR2
10708	ctg02_12	94398	96440	-	III	NA	Dispersed	NA	NA	2812	SIR2
107308	ctg02_2	639373	639687	-	III	NA	Dispersed	NA	NA	2814	Hypothesis_protein
1076	ctg02_60	7325	8362	-	III	10036	Dispersed	0.6187	2.4499	2817	Hypothesis_protein
10778	ctg02_21	61066	64143	+	III	NA	Dispersed	NA	NA	2826	Hypothesis_protein
10801	ctg02_9	85653	88880	+	III	NA	Dispersed	NA	NA	2838	TTL
10822	ctg02_4	169714	170742	+	III	16957	Dispersed	0.9898	2.3633	2845	Hypothesis_protein
10825	ctg02_4	161095	163317	-	III	6082	Dispersed	0.9677	1.9987	2846	Hypothesis_protein
10836	ctg02_4	142112	142687	-	III	40831	Dispersed	0.9379	1.4957	2850	Hypothesis_protein
10840	ctg02_4	308893	309198	-	III	3036	Dispersed	0.5575	99	2851	RNA_pol_L
10843	ctg02_4	306119	307687	+	III	NA	Dispersed	NA	NA	2852	Peptidase_S28
10856	ctg02_4	286308	287192	-	III	NA	Dispersed	NA	NA	2855	Hypothesis_protein
10924	ctg02_38	60462	61457	-	III	102248	Dispersed	1.2853	3.6224	2882	Hypothesis_protein
10939	ctg02_38	72804	73961	-	III	6072	Dispersed	0.929	3.8445	2885	Kelch_1
10943	ctg02_38	74277	76808	+	III	92518	Dispersed	0.9163	1.9416	2887	Hypothesis_protein
10976	ctg02_9	253505	257773	+	III	15482	Dispersed	0.7518	3.8367	2892	Peptidase_M14
11052	ctg02_1	19289	20125	+	III	21792	Dispersed	0.6718	2.4961	2949	zf-C3HC4
11107	ctg02_3	241013	243472	+	III	15329	Dispersed	0.9174	1.9812	2959	Ank
11120	ctg02_3	230381	231343	-	III	6072	Dispersed	0.9596	3.8664	2962	Kelch_1
11149	ctg02_49	54078	54947	+	III	10241	Dispersed	0.5149	3.7256	2969	Hypothesis_protein
11152	ctg02_49	56015	57733	+	III	NA	Dispersed	NA	NA	2971	Hypothesis_protein
111809	ctg02_11	6135	7559	-	III	NA	Dispersed	NA	NA	2977	Hypothesis_protein
11204	ctg02_19	86834	88396	+	III	NA	Dispersed	NA	NA	2998	TBC
11207	ctg02_19	90144	91721	-	III	6542	Dispersed	0.8424	3.4518	2999	Ank
112112	ctg02_30	127577	131239	+	III	NA	Dispersed	NA	NA	3002	bZIP_2
112258	ctg02_22	44978	51646	+	III	17192	Dispersed	0.6067	3.1653	3010	Sec7
112784	ctg02_52	53775	60386	+	III	15451	Dispersed	0.8388	3.4126	3029	Hypothesis_protein
113133	ctg02_4	117462	119975	+	III	16507	Dispersed	0.8094	4.4996	3056	Hypothesis_protein
11321	ctg02_6	33969	38627	+	III	16273	Dispersed	1.2398	2.2618	3059	Hypothesis_protein
113252	ctg02_37	48728	51619	+	III	34058	Dispersed	0.9153	1.7569	3061	MutS_V
11328	ctg02_6	45381	47084	-	III	NA	Dispersed	NA	NA	3064	Hypothesis_protein
113282	ctg02_29	49496	50821	+	III	114497	Dispersed	0.0287	0.0325	3065	Hypothesis_protein
113283	ctg02_29	51489	52214	+	III	114497	Dispersed	0.0442	0.0491	3066	Hypothesis_protein
113365	ctg02_32	86801	92671	+	III	NA	Dispersed	NA	NA	3069	XRN_N
113456	ctg02_9	41990	48256	-	III	NA	Dispersed	NA	NA	3074	Pkinase
113723	ctg02_1	644725	645888	+	III	11772	Dispersed	0.6712	4.0814	3082	PSI
11384	ctg02_17	57290	59989	-	III	9352	Dispersed	0.6533	3.2281	3093	DEAD
113871	ctg02_3	448245	450686	-	III	NA	Dispersed	NA	NA	3096	Hypothesis_protein
114210	ctg02_33	26540	29806	-	III	137747	Dispersed	0.7071	3.2574	3124	Glug
11436	ctg02_10	244946	245740	+	III	10661	Dispersed	1.0241	1.5724	3128	ThiF
11442	ctg02_10	250897	252816	-	III	17264	Dispersed	0.8679	3.8907	3129	Kinesin
114454	ctg02_51	14341	14556	+	III	NA	Dispersed	NA	NA	3132	Hypothesis_protein
114462	ctg02_51	28041	29699	-	III	113480	Dispersed	0.9262	2.9639	3134	Hypothesis_protein
11448	ctg02_10	257046	258629	-	III	17254	Dispersed	0.7107	2.1618	3137	Hypothesis_protein
11449	ctg02_10	258782	259837	-	III	NA	Dispersed	NA	NA	3138	ATP_bind_3
114497	ctg02_27	103025	106213	-	III	NA	Dispersed	NA	NA	3139	Hypothesis_protein
114636	ctg02_1	727542	730028	+	III	24603	Dispersed	0.6413	2.4652	3143	Hypothesis_protein
114779	ctg02_7	18180	19121	-	III	NA	Dispersed	NA	NA	3149	Hypothesis_protein
114787	ctg02_7	38556	39443	+	III	5649	Dispersed	0.5995	99	3150	Annexin
11486	ctg02_17	24109	24987	+	III	NA	Dispersed	NA	NA	3156	Proteasome
11487	ctg02_17	22355	24070	+	III	6082	Dispersed	1.0433	2.9237	3157	Hypothesis_protein
115159	ctg02_14	120951	122885	+	III	NA	Dispersed	NA	NA	3175	Phospholip_B
11540	ctg02_1	182536	184074	-	III	NA	Dispersed	NA	NA	3180	Sugar_tr
115572	ctg02_5	220478	228064	-	III	NA	Dispersed	NA	NA	3182	Pkinase
11599	ctg02_12	241631	242818	+	III	7556	Dispersed	0.808	4.1478	3188	Acid_phosphat_A
11604	ctg02_12	235140	236066	-	III	15605	Dispersed	0.0058	0.0199	3196	Hypothesis_protein
11638	ctg02_60	18999	20537	-	III	17166	Dispersed	0.6945	3.8736	3203	NTP_transf_2
11647	ctg02_60	27398	28351	+	III	15342	Dispersed	0.7005	3.3865	3207	Hypothesis_protein
11649	ctg02_60	28911	29846	-	III	1076	Dispersed	0.8945	2.6571	3209	Annexin
11676	ctg02_5	74328	76106	+	III	10708	Dispersed	0.7987	3.4554	3210	SIR2
11684	ctg02_5	64277	66733	-	III	NA	Dispersed	NA	NA	3212	LRR_1
11714	ctg02_25	125290	126684	-	III	15464	Dispersed	0.9147	3.0802	3227	Ank
11720	ctg02_25	119732	121060	-	III	15464	Dispersed	0.7971	1.7365	3228	Ank
11740	ctg02_6	154775	155857	+	III	9293	Dispersed	0.6921	3.0664	3230	PP2C
11743	ctg02_6	150325	151764	-	III	6082	Dispersed	0.9026	2.911	3232	Hypothesis_protein
11772	ctg02_6	122428	123660	-	III	16721	Dispersed	0.7191	1.8666	3236	PSI
11803	ctg02_6	103356	103610	+	III	35155	Dispersed	0.1223	0.1907	3251	Hypothesis_protein
11867	ctg02_11	8082	9278	-	III	24122	Dispersed	0.8226	2.5302	3255	RIB43A
11885	ctg02_1	338560	339993	+	III	17567	Dispersed	1.0705	2.1087	3259	LRR_1
11925	ctg02_2	342142	342840	-	III	24122	Dispersed	0.9105	2.8895	3273	Hypothesis_protein
11930	ctg02_2	348466	350412	-	III	NA	Dispersed	NA	NA	3274	zf-MIZ
11966	ctg02_2	388016	388171	+	III	27717	Dispersed	0.1672	1.8515	3279	Hypothesis_protein
12071	ctg02_15	133216	134796	-	III	40228	Dispersed	0.8946	3.3806	3339	Hypothesis_protein
12089	ctg02_15	151208	156016	-	III	115572	Dispersed	0.5518	2.1811	3341	Pkinase
12109	ctg02_15	181158	182366	-	III	7126	Dispersed	0.6559	3.4045	3358	Acyltransferase
12116	ctg02_7	61548	64175	-	III	24603	Dispersed	0.7138	3.8468	3359	LACT
121517	ctg02_48	32	223	+	III	17402	Dispersed	0.6893	2.2144	3365	Hypothesis_protein
12160	ctg02_73	18065	18550	+	III	31339	Dispersed	0.9492	2.0142	3367	TB2_DP1_HVA22
12213	ctg02_31	83617	86004	+	III	12217	Dispersed	0.7757	3.5022	3379	Hypothesis_protein
12217	ctg02_31	88934	95431	-	III	15451	Dispersed	1.0163	2.1474	3381	Hypothesis_protein
12220	ctg02_31	97956	98642	+	III	14038	Dispersed	0.8746	2.823	3382	Hydrolase
12223	ctg02_31	98660	100588	-	III	2538	Dispersed	0.6939	2.632	3383	Pkinase
12224	ctg02_31	100639	101541	+	III	6082	Dispersed	0.9464	3.3649	3384	Hypothesis_protein
12741	ctg02_47	29013	29420	+	III	16199	Dispersed	0.8339	3.3454	3436	Hypothesis_protein
12800	ctg02_37	27645	28796	+	III	16951	Dispersed	0.7005	2.4127	3449	LRR_1
12830	ctg02_8	72295	73104	+	III	3269	Dispersed	1.0348	2.7878	3452	Hypothesis_protein
12853	ctg02_46	21807	22631	+	III	6288	Dispersed	0.857	2.988	3453	ThiF
12867	ctg02_37	21290	22882	+	III	7422	Dispersed	0.6556	2.0914	3454	Hypothesis_protein
12889	ctg02_42	30804	31976	+	III	6082	Dispersed	1.1325	1.1694	3456	Hypothesis_protein
12949	ctg02_39	51479	52363	+	III	NA	Dispersed	NA	NA	3474	Proteasome
1300	ctg02_3	408453	409256	+	III	16985	Dispersed	0.5809	3.094	3525	Hypothesis_protein
13091	ctg02_14	228171	229202	-	III	32674	Dispersed	0.4509	3.8803	3529	Thymidylate_kin
13109	ctg02_68	15717	16295	-	III	8496	Dispersed	0.8506	3.4691	3546	Ras
13127	ctg02_3	141056	141820	+	III	12949	Dispersed	1.0898	3.6572	3547	Proteasome
13133	ctg02_22	137824	139404	-	III	NA	Dispersed	NA	NA	3548	Hypothesis_protein
13210	ctg02_13	63915	65078	+	III	6082	Dispersed	0.8752	3.0175	3558	Hypothesis_protein
13231	ctg02_24	133192	133656	-	III	7578	Dispersed	0.8059	3.5645	3561	efhand
13239	ctg02_20	186753	187247	-	III	37985	Dispersed	0.0267	0.0756	3562	Hypothesis_protein
13288	ctg02_21	19427	21553	+	III	NA	Dispersed	NA	NA	3571	Hypothesis_protein
13315	ctg02_4	190105	192024	-	III	NA	Dispersed	NA	NA	3587	Hypothesis_protein
13350	ctg02_44	49475	50803	-	III	93358	Dispersed	0.8844	1.4679	3593	Fe-ADH
13352	ctg02_44	46167	48626	+	III	16595	Dispersed	0.872	3.439	3594	Tcp10_C
13412	ctg02_27	65353	66108	-	III	17054	Dispersed	0.9405	3.4731	3602	Ribosomal_L10
13437	ctg02_21	113918	114868	-	III	113137	Dispersed	1.0478	2.402	3604	Hypothesis_protein
13455	ctg02_15	91293	93020	+	III	113565	Dispersed	0.928	3.1716	3606	Hypothesis_protein
13523	ctg02_3	24633	25364	-	III	NA	Dispersed	NA	NA	3621	Hypothesis_protein
13539	ctg02_8	262364	262882	-	III	NA	Dispersed	NA	NA	3625	Hypothesis_protein
13555	ctg02_12	167957	170932	+	III	NA	Dispersed	NA	NA	3627	Hypothesis_protein
13584	ctg02_66	4065	5225	+	III	17320	Dispersed	0.7359	99	3630	Hypothesis_protein
13606	ctg02_1	61159	62862	-	III	24712	Dispersed	0.48	2.1984	3640	MORN
13622	ctg02_52	36560	37213	-	III	NA	Dispersed	NA	NA	3642	Hypothesis_protein
13627	ctg02_14	198921	199403	-	III	25080	Dispersed	0.5152	3.0868	3643	Hypothesis_protein
13651	ctg02_23	6078	8165	+	III	6082	Dispersed	0.8326	2.7323	3645	Hypothesis_protein
13652	ctg02_72	4579	5064	-	III	NA	Dispersed	NA	NA	3646	efhand
13672	ctg02_54	19223	19906	-	III	92618	Dispersed	0.7829	3.6064	3651	CTP_transf_2
13720	ctg02_22	2668	4257	-	III	NA	Dispersed	NA	NA	3665	Hypothesis_protein
137603	ctg02_55	14456	15853	-	III	8471	Dispersed	0.7606	4.1294	3670	MACPF
137609	ctg02_56	56421	57110	-	III	NA	Dispersed	NA	NA	3671	RNA_pol_Rpb5_C
137619	ctg02_16	4285	4602	+	III	NA	Dispersed	NA	NA	3672	TFIIS_C
137641	ctg02_51	1798	3279	-	III	NA	Dispersed	NA	NA	3673	Hypothesis_protein
137673	ctg02_7	1135	4464	+	III	NA	Dispersed	NA	NA	3674	RVT_1
137730	ctg02_6	142949	145096	+	III	113522	Dispersed	0.8568	3.4739	3683	Pkinase
137745	ctg02_1	257131	260826	+	III	23185	Dispersed	1.0091	1.8369	3688	SMC_N
137747	ctg02_1	340846	344109	-	III	7188	Dispersed	0.7955	3.1539	3690	Glug
137750	ctg02_1	645983	648913	+	III	33985	Dispersed	0.8478	1.304	3694	LRR_1
137754	ctg02_67	5509	8361	+	III	17386	Dispersed	0.7456	4.2087	3696	HECT
13777	ctg02_8	137301	139454	-	III	16867	Dispersed	0.7729	2.3993	3699	AAA
13787	ctg02_7	52387	52938	-	III	8707	Dispersed	0.8025	2.8288	3701	Acetyltransf_1
13809	ctg02_13	249417	250418	-	III	38517	Dispersed	0.8521	99	3710	Hypothesis_protein
13836	ctg02_11	74191	75927	+	III	17530	Dispersed	0.8788	4.3112	3713	Metallophos
13838	ctg02_11	77292	78434	+	III	8921	Dispersed	0.6535	3.3967	3714	SET
13874	ctg02_35	21300	21803	-	III	6584	Dispersed	0.9282	3.2254	3718	Hypothesis_protein
13875	ctg02_35	18104	21181	-	III	NA	Dispersed	NA	NA	3719	Myotub-related
13876	ctg02_35	16695	17675	-	III	16500	Dispersed	0.9138	3.0557	3720	WD40
13903	ctg02_10	47789	49996	+	III	NA	Dispersed	NA	NA	3732	Hypothesis_protein
13914	ctg02_15	61945	64143	-	III	24126	Dispersed	0.7162	2.3067	3734	VID27
13922	ctg02_38	43618	46881	-	III	7188	Dispersed	1.0377	1.7513	3735	Glug
13926	ctg02_11	88935	89450	+	III	17244	Dispersed	1.0555	1.0632	3737	Ribosomal_L7Ae
13948	ctg02_27	81018	81977	+	III	38275	Dispersed	0.5937	2.3897	3744	Hypothesis_protein
13995	ctg02_40	51151	53367	+	III	17011	Dispersed	0.5833	2.3026	3750	Hypothesis_protein
13996	ctg02_40	46428	47339	-	III	5649	Tandem	0.8031	4.0115	3751	Hypothesis_protein
1401	ctg02_44	73160	73291	+	III	98655	Dispersed	0.1501	0.1402	3784	Hypothesis_protein
14014	ctg02_22	128941	130701	+	III	NA	Dispersed	NA	NA	3785	Pkinase
14027	ctg02_1	567347	569041	+	III	NA	Dispersed	NA	NA	3787	Hypothesis_protein
14038	ctg02_1	150565	151257	+	III	NA	Dispersed	NA	NA	3789	Hydrolase
14047	ctg02_26	42040	43245	+	III	14360	Dispersed	0.6839	4.2465	3792	EGF_2
14064	ctg02_4	184443	185042	-	III	NA	Dispersed	NA	NA	3797	HMG_box
14069	ctg02_22	143609	144808	-	III	8405	Dispersed	0.6316	2.3822	3799	zf-C2H2
14071	ctg02_22	148785	151556	-	III	NA	Dispersed	NA	NA	3800	Hypothesis_protein
14093	ctg02_36	64295	65290	-	III	2812	Dispersed	0.8133	3.4255	3804	Hypothesis_protein
14109	ctg02_35	72413	73165	+	III	8513	Dispersed	0.7719	3.6578	3812	ATP_bind_1
14126	ctg02_8	187198	189102	+	III	16230	Dispersed	1.1687	1.7537	3815	Hypothesis_protein
14164	ctg02_1	165314	167749	-	III	16215	Dispersed	0.6285	3.1084	3817	Ank
14174	ctg02_25	47910	49505	+	III	2562	Dispersed	0.7441	3.3284	3818	WD40
14181	ctg02_43	43466	45547	-	III	16830	Dispersed	0.8537	3.2029	3819	Hypothesis_protein
14195	ctg02_2	230033	232216	+	III	33083	Dispersed	0.6069	1.9237	3820	MutL_C
14241	ctg02_20	11527	15630	+	III	21622	Dispersed	0.4824	2.6757	3831	zf-C3HC4
14242	ctg02_20	17500	34218	-	III	NA	Dispersed	NA	NA	3832	DHC_N2
14252	ctg02_31	42583	43755	-	III	6082	Dispersed	1.3379	2.8646	3833	DUF16
14261	ctg02_2	21165	21719	+	III	4959	Dispersed	1.0472	2.1392	3834	Pkinase
14262	ctg02_2	24097	25074	-	III	NA	Dispersed	NA	NA	3835	Hypothesis_protein
14270	ctg02_5	317375	317809	+	III	NA	Dispersed	NA	NA	3837	Robl_LC7
14278	ctg02_61	37851	39851	-	III	93294	Dispersed	0.2731	1.4698	3838	Hypothesis_protein
14289	ctg02_1	531631	532251	+	III	23888	Dispersed	0.7577	3.2457	3840	Hypothesis_protein
14299	ctg02_12	107996	108421	-	III	NA	Dispersed	NA	NA	3841	Ribonuc_L-PSP
14341	ctg02_11	253783	254526	-	III	6082	Dispersed	1.0154	3.6663	3850	Hypothesis_protein
14360	ctg02_20	107217	108425	+	III	14225	Dispersed	0.8613	1.7167	3852	EGF_2
14361	ctg02_20	104432	106609	+	III	NA	Dispersed	NA	NA	3853	Hypothesis_protein
14362	ctg02_20	103287	104417	+	III	14181	Dispersed	0.6584	99	3854	Hypothesis_protein
14392	ctg02_10	177338	178279	+	III	NA	Dispersed	NA	NA	3859	Lactamase_B
14401	ctg02_4	271529	274288	+	III	6082	Dispersed	0.9234	2.6934	3866	Hypothesis_protein
14403	ctg02_17	31710	33011	-	III	NA	Dispersed	NA	NA	3867	Acyltransferase
14404	ctg02_17	33139	34296	+	III	14650	Dispersed	0.6166	2.48	3868	PP2C
14436	ctg02_6	206284	208707	+	III	16834	Dispersed	0.7679	2.9395	3870	Pkinase
14469	ctg02_23	76451	77170	-	III	9489	Dispersed	0.8528	1.6173	3876	Synaptobrevin
14488	ctg02_40	65093	66157	-	III	NA	Dispersed	NA	NA	3882	Cyclin_C
14498	ctg02_2	621625	622836	+	III	10382	Dispersed	0.6588	4.0069	3884	TTL
14534	ctg02_13	200196	201269	+	III	15995	Dispersed	0.7953	3.2603	3890	Hypothesis_protein
14546	ctg02_42	17833	18519	-	III	NA	Dispersed	NA	NA	3892	Hydrolase
14552	ctg02_18	169318	170325	-	III	38275	Dispersed	0.7447	2.8203	3893	Hypothesis_protein
14567	ctg02_2	403331	403936	+	III	NA	Dispersed	NA	NA	3895	Hypothesis_protein
14583	ctg02_1	467438	467992	+	III	3158	Dispersed	0.6126	1.6145	3896	Hypothesis_protein
14584	ctg02_1	468020	470968	-	III	16595	Dispersed	0.8385	99	3897	Kelch_1
14604	ctg02_1	851860	853098	+	III	NA	Dispersed	NA	NA	3915	CbiA
14626	ctg02_3	427881	428837	-	III	NA	Dispersed	NA	NA	3922	adh_short
14650	ctg02_3	215640	217268	-	III	4288	Dispersed	0.9062	4.0639	3930	PP2C
14654	ctg02_34	24324	26117	+	III	113565	Dispersed	0.8497	3.0541	3931	Hypothesis_protein
14690	ctg02_38	23715	24575	+	III	NA	Dispersed	NA	NA	3937	Hypothesis_protein
14753	ctg02_64	16773	18098	-	III	11953	Dispersed	0.7803	2.8874	3958	WD40
14796	ctg02_21	158266	160689	-	III	6082	Dispersed	0.9487	3.1417	3967	zf-C3HC4
14802	ctg02_11	128718	133520	+	III	NA	Dispersed	NA	NA	3971	Hypothesis_protein
14818	ctg02_11	178757	181141	-	III	NA	Dispersed	NA	NA	3973	Hypothesis_protein
14841	ctg02_62	9907	10599	+	III	14546	Dispersed	0.8856	2.0605	3976	Hydrolase
14843	ctg02_62	12860	14572	+	III	15148	Dispersed	0.78	99	3978	DnaJ
14855	ctg02_3	47514	53981	-	III	16558	Dispersed	1.0214	2.7949	3982	PI3_PI4_kinase
14858	ctg02_3	60962	63307	+	III	6082	Dispersed	0.9412	2.7125	3984	Hypothesis_protein
14864	ctg02_6	303327	305690	+	III	NA	Dispersed	NA	NA	3986	Hypothesis_protein
14868	ctg02_5	102595	104118	-	III	94322	Dispersed	0.1931	1.0972	3987	LRR_1
14869	ctg02_5	104267	104836	-	III	NA	Dispersed	NA	NA	3988	Ribosomal_L24e
14895	ctg02_5	134986	136932	-	III	17320	Dispersed	0.8519	3.2767	3990	bZIP_1
14905	ctg02_19	49691	50515	-	III	4063	Dispersed	0.7105	3.6418	4001	NIF
14917	ctg02_8	242087	242683	+	III	16585	Dispersed	0.2485	2.8025	4003	Hypothesis_protein
14933	ctg02_2	485931	488048	+	III	38517	Dispersed	1.1909	3.4842	4006	Hypothesis_protein
14950	ctg02_12	194083	197376	+	III	112112	Dispersed	0.9009	2.824	4012	Hypothesis_protein
14971	ctg02_28	64113	66203	-	III	10825	Dispersed	0.7942	99	4018	CYTH
14997	ctg02_9	32742	35237	+	III	NA	Dispersed	NA	NA	4022	Septin
15054	ctg02_34	59680	64224	+	III	NA	Dispersed	NA	NA	4072	WD40
15078	ctg02_32	11358	12563	-	III	96460	Dispersed	0.8857	3.3481	4077	tRNA_SAD
15081	ctg02_32	6401	8218	-	III	24330	Dispersed	1.0754	3.8078	4079	Hypothesis_protein
15085	ctg02_8	18662	19735	-	III	NA	Dispersed	NA	NA	4080	Hypothesis_protein
15090	ctg02_1	426404	427954	+	III	24662	Dispersed	0.5412	1.9947	4082	SDH_alpha
15094	ctg02_1	445350	445904	+	III	NA	Dispersed	NA	NA	4083	Hypothesis_protein
15097	ctg02_6	161508	162521	+	III	4026	Dispersed	0.9748	1.7659	4084	Annexin
15101	ctg02_40	27392	28324	+	III	1076	Dispersed	0.8675	2.5331	4099	Hypothesis_protein
15112	ctg02_39	19318	21441	+	III	NA	Dispersed	NA	NA	4105	DSPc
15113	ctg02_39	22538	23941	+	III	NA	Dispersed	NA	NA	4106	Actin
15124	ctg02_12	149574	149908	-	III	14270	Dispersed	0.7347	3.1891	4108	Robl_LC7
15148	ctg02_48	51481	53325	+	III	27310	Dispersed	0.6052	2.9559	4117	DnaJ
15164	ctg02_2	145574	146683	+	III	NA	Dispersed	NA	NA	4119	ATP_bind_1
15187	ctg02_2	595369	597123	-	III	NA	Dispersed	NA	NA	4121	zf-CHY
15193	ctg02_2	576762	577712	-	III	17391	Dispersed	0.8403	3.4218	4123	Hypothesis_protein
15204	ctg02_26	9041	9661	-	III	NA	Dispersed	NA	NA	4138	Hypothesis_protein
15218	ctg02_4	247411	249774	-	III	NA	Dispersed	NA	NA	4141	WD40
15219	ctg02_4	252382	253557	-	III	16840	Dispersed	0.9132	2.4162	4142	bZIP_1
15248	ctg02_22	40398	41378	-	III	11204	Dispersed	0.7855	2.5873	4147	TBC
15269	ctg02_12	74285	76141	+	III	NA	Dispersed	NA	NA	4152	MatE
15284	ctg02_21	66545	67363	-	III	NA	Dispersed	NA	NA	4157	Hypothesis_protein
15289	ctg02_9	94480	95781	+	III	NA	Dispersed	NA	NA	4158	Hypothesis_protein
15305	ctg02_4	297367	298041	+	III	14392	Dispersed	0.5421	1.2985	4175	Lactamase_B
15313	ctg02_5	210182	211237	+	III	89746	Dispersed	0.7291	4.0255	4178	PseudoU_synth_1
15331	ctg02_1	386868	389597	-	III	NA	Dispersed	NA	NA	4180	Hypothesis_protein
15338	ctg02_3	250772	251713	+	III	3957	Dispersed	0.7278	3.1955	4182	Pkinase
15339	ctg02_3	248240	250258	+	III	21423	Dispersed	1.0051	1.9341	4183	Adaptin_N
15342	ctg02_3	236472	237884	+	III	NA	Dispersed	NA	NA	4184	Hypothesis_protein
15347	ctg02_49	29978	33031	-	III	NA	Dispersed	NA	NA	4186	Hypothesis_protein
15377	ctg02_19	119050	121311	-	III	15482	Dispersed	0.6621	2.9414	4191	Hypothesis_protein
15382	ctg02_46	71295	74678	-	III	NA	Dispersed	NA	NA	4193	NHL
15392	ctg02_26	59550	62222	+	III	NA	Dispersed	NA	NA	4195	BRCT
15406	ctg02_15	33263	36343	-	III	6082	Dispersed	1.1932	3.2863	4206	Hypothesis_protein
15419	ctg02_10	259874	261910	-	III	NA	Dispersed	NA	NA	4209	Hypothesis_protein
15428	ctg02_1	180463	182481	-	III	40831	Dispersed	1.0349	2.3579	4211	Hypothesis_protein
15432	ctg02_1	188388	190181	+	III	6082	Dispersed	0.7705	2.8187	4213	Hypothesis_protein
15444	ctg02_12	236121	237086	-	III	NA	Dispersed	NA	NA	4215	SlyX
15451	ctg02_12	214389	221135	-	III	NA	Dispersed	NA	NA	4217	Hypothesis_protein
15460	ctg02_60	17443	18846	-	III	14584	Dispersed	0.889	3.0999	4218	Hypothesis_protein
15464	ctg02_60	32202	33827	-	III	17396	Dispersed	0.6185	2.8895	4220	Ank
15482	ctg02_25	131253	135968	+	III	NA	Dispersed	NA	NA	4225	Peptidase_M14
15487	ctg02_25	87701	90583	+	III	NA	Dispersed	NA	NA	4227	WD40
15499	ctg02_6	121039	122334	+	III	17412	Dispersed	0.8179	4.1908	4231	Hypothesis_protein
15531	ctg02_2	345118	346632	-	III	16920	Dispersed	0.4847	1.9016	4238	WD40
15545	ctg02_69	12228	14102	-	III	96018	Dispersed	1.0878	3.66	4242	bZIP_Maf
15547	ctg02_69	16573	18492	-	III	NA	Dispersed	NA	NA	4244	Hypothesis_protein
15548	ctg02_69	18853	22053	-	III	NA	Dispersed	NA	NA	4245	Pkinase
15549	ctg02_69	22305	24542	+	III	16287	Dispersed	0.7421	3.2243	4246	TPR_2
15581	ctg02_7	64287	65315	+	III	11953	Dispersed	0.786	2.8033	4251	WD40
15591	ctg02_73	11819	16876	+	III	NA	Dispersed	NA	NA	4254	HR1
15603	ctg02_31	109290	110075	+	III	17189	Dispersed	0.9989	2.723	4263	Hypothesis_protein
15605	ctg02_31	112738	113886	-	III	NA	Dispersed	NA	NA	4265	Hypothesis_protein
15777	ctg02_24	135301	136956	+	III	16595	Dispersed	0.9442	3.2239	4275	Hypothesis_protein
15820	ctg02_11	244136	245125	+	III	16675	Dispersed	0.8098	2.9665	4285	PPTA
15832	ctg02_14	27943	29517	-	III	NA	Dispersed	NA	NA	4286	M20_dimer
15847	ctg02_68	16352	17122	-	III	NA	Dispersed	NA	NA	4288	Hypothesis_protein
15867	ctg02_39	43251	45056	+	III	89887	Dispersed	0.6733	3.0705	4289	MMR_HSR1
15871	ctg02_6	17216	18625	+	III	10843	Dispersed	0.7733	3.4681	4291	Peptidase_S28
15897	ctg02_64	22110	24005	+	III	NA	Dispersed	NA	NA	4294	Flavodoxin_1
15906	ctg02_14	191262	192155	+	III	7655	Dispersed	0.7088	2.4359	4306	TBCC
15987	ctg02_41	73754	74770	-	III	7126	Dispersed	1.1379	3.3652	4315	Hypothesis_protein
16013	ctg02_45	18829	20331	-	III	113137	Dispersed	0.8596	2.3535	4357	Hypothesis_protein
16020	ctg02_11	90642	93740	+	III	NA	Dispersed	NA	NA	4358	LRR_1
16050	ctg02_3	172307	175273	-	III	NA	Dispersed	NA	NA	4360	Hypothesis_protein
16068	ctg02_17	158190	160517	+	III	NA	Dispersed	NA	NA	4363	Hypothesis_protein
16069	ctg02_17	161580	163115	-	III	17254	Dispersed	0.6547	2.9364	4364	PGM_PMM_I
16078	ctg02_64	36433	37623	-	III	NA	Dispersed	NA	NA	4367	Hypothesis_protein
16127	ctg02_10	27024	28145	-	III	NA	Dispersed	NA	NA	4382	Hypothesis_protein
16141	ctg02_52	15431	16900	-	III	NA	Dispersed	NA	NA	4386	WD40
16149	ctg02_57	23793	26153	+	III	33083	Dispersed	0.8371	1.8596	4387	DNA_mis_repair
16172	ctg02_11	249456	250490	-	III	NA	Dispersed	NA	NA	4390	Actin
16188	ctg02_31	25632	29693	-	III	6082	Dispersed	0.868	2.5445	4393	SMC_N
16194	ctg02_20	62498	65089	+	III	6082	Dispersed	0.7216	99	4395	Hypothesis_protein
16217	ctg02_16	183852	185162	+	III	NA	Dispersed	NA	NA	4407	Hypothesis_protein
16228	ctg02_2	171755	172528	-	III	NA	Dispersed	NA	NA	4412	Asp_protease
16230	ctg02_65	11520	14189	-	III	22268	Dispersed	0.7606	3.1908	4414	Hypothesis_protein
16234	ctg02_37	13895	14410	-	III	16267	Dispersed	1.0484	3.0614	4417	Hypothesis_protein
16237	ctg02_37	5684	7720	-	III	11321	Dispersed	0.7761	2.878	4419	Hypothesis_protein
16264	ctg02_39	55283	58408	-	III	NA	Dispersed	NA	NA	4425	WD40
16266	ctg02_39	74062	75276	-	III	16595	Dispersed	0.849	2.9067	4426	Hypothesis_protein
16273	ctg02_16	144987	151865	-	III	NA	Dispersed	NA	NA	4428	Hypothesis_protein
16286	ctg02_24	23572	26748	+	III	24603	Dispersed	0.7659	3.8497	4431	Abhydrolase_1
16287	ctg02_24	6914	9508	+	III	NA	Dispersed	NA	NA	4432	TPR_2
16299	ctg02_29	65979	68570	+	III	NA	Dispersed	NA	NA	4434	SDA1
16339	ctg02_3	456430	460164	-	III	NA	Dispersed	NA	NA	4451	Hypothesis_protein
16356	ctg02_3	394639	396387	+	III	8589	Dispersed	0.738	3.4155	4456	Hypothesis_protein
16365	ctg02_29	92458	96168	-	III	NA	Dispersed	NA	NA	4460	Hypothesis_protein
16367	ctg02_26	149509	151149	-	III	NA	Dispersed	NA	NA	4461	Hypothesis_protein
16406	ctg02_32	83142	84602	-	III	NA	Dispersed	NA	NA	4473	DnaJ
16411	ctg02_32	102170	102634	+	III	NA	Dispersed	NA	NA	4474	efhand
16430	ctg02_17	92741	100579	+	III	92602	Dispersed	0.7436	2.6008	4482	Hypothesis_protein
16478	ctg02_1	475769	477655	+	III	15331	Dispersed	1.1286	1.0576	4491	Hypothesis_protein
16498	ctg02_8	23450	25075	-	III	89887	Dispersed	1.0083	3.8401	4500	MMR_HSR1
16500	ctg02_8	19933	22083	+	III	11953	Dispersed	0.716	3.3198	4504	WD40
16504	ctg02_8	41143	43803	+	III	22268	Dispersed	0.888	4.0475	4507	Hypothesis_protein
16507	ctg02_8	32453	35080	-	III	NA	Dispersed	NA	NA	4508	Hypothesis_protein
16518	ctg02_38	47021	50377	-	III	16595	Dispersed	0.9993	3.3314	4512	SlyX
16521	ctg02_38	61483	62361	-	III	NA	Dispersed	NA	NA	4515	TPR_2
16526	ctg02_38	79066	80259	-	III	11953	Dispersed	0.7706	2.9659	4518	WD40
16535	ctg02_3	138817	140673	+	III	NA	Dispersed	NA	NA	4520	CAP_GLY
16540	ctg02_60	25867	27273	-	III	115245	Dispersed	0.6842	2.2244	4521	Hypothesis_protein
16543	ctg02_18	137310	139043	-	III	16152	Dispersed	0.9736	3.3437	4522	Glyco_tran_28_C
16544	ctg02_18	140362	161289	-	III	NA	Dispersed	NA	NA	4523	AbfB
16549	ctg02_20	99527	101575	+	III	NA	Dispersed	NA	NA	4526	PRK
16556	ctg02_20	81712	85530	-	III	24712	Dispersed	0.9903	2.5072	4531	MORN
16558	ctg02_21	149559	156338	+	III	NA	Dispersed	NA	NA	4532	PI3_PI4_kinase
16567	ctg02_21	64195	66192	-	III	7439	Dispersed	0.8889	2.0616	4533	HEAT
16569	ctg02_21	38518	39693	-	III	10708	Dispersed	0.8508	3.3065	4535	SIR2
16572	ctg02_34	84132	84668	-	III	8707	Dispersed	0.7318	2.2999	4537	Acetyltransf_1
16577	ctg02_34	49398	51311	+	III	31295	Dispersed	1.0707	2.454	4539	Hypothesis_protein
16578	ctg02_34	45384	48020	+	III	NA	Dispersed	NA	NA	4540	Hypothesis_protein
16588	ctg02_11	242500	242868	-	III	17054	Dispersed	0.0954	0.2623	4543	Ribosomal_60s
16592	ctg02_1	518710	525474	-	III	21327	Dispersed	0.7412	3.8479	4544	ABC_tran
16596	ctg02_1	494138	495937	+	III	16595	Dispersed	0.693	3.0518	4545	PX
16604	ctg02_16	105884	116017	-	III	NA	Dispersed	NA	NA	4557	Hypothesis_protein
16622	ctg02_27	12725	13867	+	III	3063	Dispersed	0.7192	4.7049	4562	Hypothesis_protein
16630	ctg02_27	46585	50391	-	III	NA	Dispersed	NA	NA	4565	Hypothesis_protein
16648	ctg02_13	133225	135543	+	III	4883	Dispersed	0.897	3.3204	4570	Hypothesis_protein
16653	ctg02_13	104974	107946	-	III	NA	Dispersed	NA	NA	4571	FYVE
16663	ctg02_2	242228	243067	-	III	6544	Dispersed	0.7716	2.8674	4575	Hypothesis_protein
16668	ctg02_2	225069	227153	+	III	NA	Dispersed	NA	NA	4576	IQ
16671	ctg02_2	210159	211997	-	III	31295	Dispersed	0.9293	2.2557	4578	Hypothesis_protein
16675	ctg02_11	127691	128704	-	III	NA	Dispersed	NA	NA	4579	PPTA
16678	ctg02_11	102856	103836	-	III	7552	Dispersed	0.8205	1.0273	4581	Hypothesis_protein
16679	ctg02_11	99827	101608	+	III	8855	Dispersed	0.9859	3.1759	4582	Hypothesis_protein
16681	ctg02_58	29698	31686	+	III	13555	Dispersed	1.0356	1.5929	4583	Hypothesis_protein
16687	ctg02_14	217416	218015	-	III	4430	Dispersed	0.6789	3.636	4584	zf-C3HC4
16707	ctg02_17	25271	26566	+	III	NA	Dispersed	NA	NA	4607	phage_tail_N
16717	ctg02_13	183135	183923	+	III	5800	Dispersed	0.5016	3.6821	4610	START
16720	ctg02_13	171065	173587	+	III	95787	Dispersed	0.4126	99	4611	Radial_spoke
16722	ctg02_59	25211	26563	-	III	17327	Dispersed	0.8769	2.5724	4612	Peptidase_M24
16729	ctg02_4	324363	325424	+	III	13475	Dispersed	0.7664	1.4583	4614	Hypothesis_protein
16733	ctg02_3	281992	283797	-	III	12148	Dispersed	0.9524	3.5115	4616	Hypothesis_protein
16737	ctg02_3	304921	306180	-	III	8360	Dispersed	0.861	4.0449	4618	Metallophos
16751	ctg02_1	816779	818479	+	III	NA	Dispersed	NA	NA	4622	Hypothesis_protein
16761	ctg02_69	8993	11380	+	III	NA	Dispersed	NA	NA	4624	Hypothesis_protein
16768	ctg02_14	14257	23784	-	III	NA	Dispersed	NA	NA	4625	Hypothesis_protein
16774	ctg02_21	26060	27883	-	III	17571	Dispersed	0.9562	1.9055	4627	Hypothesis_protein
16808	ctg02_12	210197	211153	+	III	NA	Dispersed	NA	NA	4638	PAP2
16811	ctg02_13	93944	96442	-	III	16199	Dispersed	0.7474	2.6704	4640	DUF536
16815	ctg02_13	88187	89146	+	III	8044	Dispersed	0.4985	3.9761	4643	PQ-loop
16817	ctg02_13	83800	85173	+	III	4038	Dispersed	0.7641	3.6233	4644	Hypothesis_protein
16830	ctg02_15	202772	205609	-	III	17118	Dispersed	1.0443	1.3731	4650	DMPK_coil
16840	ctg02_44	37363	42126	+	III	8610	Dispersed	0.9303	3.6837	4652	WD40
16841	ctg02_44	44418	46133	-	III	31295	Dispersed	1.1823	1.7744	4653	Hypothesis_protein
16880	ctg02_9	154971	156641	-	III	17305	Dispersed	0.9824	1.6185	4660	MFS_1
16891	ctg02_16	54822	55607	+	III	17118	Dispersed	0.7344	3.2951	4662	Hypothesis_protein
16893	ctg02_16	26854	29646	-	III	15054	Dispersed	0.7026	2.4808	4663	Kelch_2
16905	ctg02_18	40532	42358	-	III	31295	Dispersed	1.0181	2.078	4675	Hypothesis_protein
16914	ctg02_7	76537	81039	+	III	NA	Dispersed	NA	NA	4679	Ank
16916	ctg02_7	91314	96299	+	III	NA	Dispersed	NA	NA	4680	GCC2_GCC3
16920	ctg02_30	20689	22887	-	III	NA	Dispersed	NA	NA	4681	WD40
16928	ctg02_23	26658	27806	+	III	8619	Dispersed	0.6193	2.3815	4685	zf-DHHC
16934	ctg02_1	285467	289594	+	III	NA	Dispersed	NA	NA	4688	TPR_2
16940	ctg02_1	253922	254857	-	III	NA	Dispersed	NA	NA	4690	Hypothesis_protein
16951	ctg02_3	338111	342481	-	III	NA	Dispersed	NA	NA	4694	LRR_1
16957	ctg02_43	74803	75891	+	III	NA	Dispersed	NA	NA	4697	WD40
16979	ctg02_5	197677	198501	-	III	NA	Dispersed	NA	NA	4703	Ras
16985	ctg02_73	7788	11075	+	III	NA	Dispersed	NA	NA	4705	Hypothesis_protein
16998	ctg02_21	89888	91714	+	III	13288	Dispersed	0.9206	3.3693	4708	Hypothesis_protein
17011	ctg02_37	36491	38971	-	III	NA	Dispersed	NA	NA	4756	Hypothesis_protein
17014	ctg02_37	57144	58988	+	III	17025	Dispersed	0.5392	4.4485	4759	Peptidase_M14
17015	ctg02_37	60528	61808	+	III	16914	Dispersed	0.8647	3.1238	4760	Ank
17025	ctg02_61	32678	34678	-	III	15377	Dispersed	0.6893	2.0509	4761	Peptidase_M14
17055	ctg02_29	40972	42636	+	III	15995	Dispersed	0.5452	2.3235	4766	Cauli_AT
17058	ctg02_29	46325	47512	+	III	9143	Dispersed	0.6894	99	4767	Hypothesis_protein
17065	ctg02_5	271609	274551	+	III	17164	Dispersed	1.0869	1.825	4770	zf-Sec23_Sec24
17073	ctg02_2	522687	525086	+	III	16834	Dispersed	0.8728	3.531	4772	Pkinase
17074	ctg02_2	531058	533688	+	III	3868	Dispersed	0.9123	3.2943	4773	Hypothesis_protein
17075	ctg02_2	536151	538493	+	III	6082	Dispersed	0.9548	3.5401	4774	Hypothesis_protein
17082	ctg02_50	33635	37027	+	III	NA	Dispersed	NA	NA	4777	Prenyltrans
17112	ctg02_20	141320	142420	+	III	NA	Dispersed	NA	NA	4803	Brix
17116	ctg02_3	209590	210237	-	III	NA	Dispersed	NA	NA	4804	Cyt-b5
17118	ctg02_3	220475	223957	+	III	NA	Dispersed	NA	NA	4805	LRR_1
17134	ctg02_2	69982	72417	+	III	NA	Dispersed	NA	NA	4812	Hypothesis_protein
17139	ctg02_2	147508	149349	+	III	21116	Dispersed	0.552	4.0462	4813	Pkinase
17143	ctg02_2	106713	108374	-	III	3206	Dispersed	0.8002	4.3885	4814	PK
17149	ctg02_40	72709	74232	-	III	15867	Dispersed	0.8418	5.5678	4815	MMR_HSR1
17153	ctg02_40	45460	46383	-	III	5649	Dispersed	0.7549	3.8383	4816	Hypothesis_protein
17164	ctg02_11	17633	20548	-	III	NA	Dispersed	NA	NA	4820	Sec23_BS
17165	ctg02_11	20611	23247	-	III	16605	Dispersed	0.6479	2.6065	4821	ABC_tran
17166	ctg02_11	23180	25375	-	III	NA	Dispersed	NA	NA	4822	NTP_transf_2
17170	ctg02_11	44813	49384	+	III	17174	Dispersed	0.6368	2.8586	4825	AMP-binding
17172	ctg02_11	49776	52673	+	III	95563	Dispersed	0.8906	3.4845	4826	Hypothesis_protein
17174	ctg02_11	64547	70258	-	III	NA	Dispersed	NA	NA	4827	AMP-binding
17192	ctg02_19	149790	156893	-	III	NA	Dispersed	NA	NA	4829	Sec7
17193	ctg02_19	144675	147584	+	III	15382	Dispersed	0.6438	2.8425	4830	NHL
17198	ctg02_19	101738	104089	-	III	11684	Dispersed	0.9214	3.1176	4832	LRR_1
17224	ctg02_7	25502	26398	+	III	16521	Dispersed	0.6871	2.128	4842	NSF
17227	ctg02_7	21052	22764	+	III	16671	Dispersed	0.789	2.0968	4843	Hypothesis_protein
17239	ctg02_24	92809	94527	+	III	13220	Dispersed	0.7789	2.7727	4848	DEAD
17241	ctg02_24	114146	114601	-	III	NA	Dispersed	NA	NA	4849	Hypothesis_protein
17254	ctg02_8	150779	152746	+	III	NA	Dispersed	NA	NA	4853	PGM_PMM_I
17255	ctg02_8	143122	145116	-	III	NA	Dispersed	NA	NA	4854	Hypothesis_protein
17262	ctg02_23	129330	130847	+	III	17590	Dispersed	0.857	3.3413	4859	PUF
17263	ctg02_23	131051	132472	+	III	NA	Dispersed	NA	NA	4860	MOZ_SAS
17266	ctg02_23	155523	155897	+	III	17058	Dispersed	0.9015	1.5756	4861	Hypothesis_protein
17277	ctg02_3	22833	24539	+	III	115159	Dispersed	0.6431	4.3208	4863	Phospholip_B
17278	ctg02_3	25559	26452	-	III	16720	Dispersed	0.3994	2.2952	4864	Hypothesis_protein
17283	ctg02_3	41738	46309	+	III	21897	Dispersed	0.651	3.4035	4866	Hypothesis_protein
17305	ctg02_9	9725	11482	+	III	14247	Dispersed	1.1779	2.0703	4886	MFS_1
17327	ctg02_22	55755	57089	-	III	NA	Dispersed	NA	NA	4893	Peptidase_M24
17329	ctg02_22	61100	62224	+	III	NA	Dispersed	NA	NA	4894	zf-C3HC4
17334	ctg02_22	94336	96747	+	III	NA	Dispersed	NA	NA	4897	Hypothesis_protein
17335	ctg02_22	96791	99499	+	III	17558	Dispersed	0.6709	3.5707	4898	Pkinase
17337	ctg02_22	104287	104643	+	III	16588	Dispersed	0.2164	0.5259	4899	Ribosomal_60s
17348	ctg02_22	162234	163505	+	III	6082	Dispersed	0.8874	2.8126	4903	Hypothesis_protein
17350	ctg02_35	66620	67432	+	III	14690	Dispersed	0.5408	3.9216	4904	Hypothesis_protein
17353	ctg02_35	64310	65437	-	III	15487	Dispersed	0.6294	99	4907	WD40
17365	ctg02_35	13765	14703	+	III	16808	Dispersed	1.0643	1.3724	4910	PAP2
17378	ctg02_36	44900	51181	+	III	17392	Dispersed	0.9238	2.0767	4915	Pkinase
17386	ctg02_25	17842	21318	+	III	NA	Dispersed	NA	NA	4917	HECT
17391	ctg02_25	70426	71913	+	III	17403	Dispersed	0.9305	2.4815	4920	Hypothesis_protein
17392	ctg02_25	72068	78805	+	III	6624	Dispersed	0.8409	3.0463	4921	Pkinase
17396	ctg02_25	138072	140453	+	III	NA	Dispersed	NA	NA	4923	Ank
17406	ctg02_6	75658	80574	-	III	14855	Dispersed	0.3706	2.6412	4927	PI3_PI4_kinase
17412	ctg02_6	113429	115618	+	III	14345	Dispersed	0.955	3.1082	4928	Hypothesis_protein
17426	ctg02_12	125593	126843	-	III	7520	Dispersed	1.2487	1.2878	4933	HALZ
17432	ctg02_12	60344	64075	+	III	NA	Dispersed	NA	NA	4937	HSP70
17438	ctg02_12	34960	37512	-	III	NA	Dispersed	NA	NA	4939	Helicase_C
17449	ctg02_7	252531	253835	-	III	NA	Dispersed	NA	NA	4941	RIO1
17451	ctg02_7	244627	245382	-	III	NA	Dispersed	NA	NA	4942	dNK
17453	ctg02_7	240977	243004	-	III	16339	Dispersed	0.9288	2.2914	4943	Hypothesis_protein
17454	ctg02_7	239880	240842	-	III	16830	Dispersed	0.8112	3.1417	4944	Hypothesis_protein
17465	ctg02_7	170080	174387	+	III	137745	Dispersed	0.9085	6.0684	4946	SMC_N
17472	ctg02_7	115614	117068	-	III	40831	Dispersed	1.1353	2.8559	4949	Hypothesis_protein
17495	ctg02_15	128996	133159	+	III	NA	Dispersed	NA	NA	4954	SMC_N
17499	ctg02_15	173470	174357	+	III	113137	Dispersed	0.9433	1.2884	4956	Hypothesis_protein
17507	ctg02_4	135902	137557	-	III	NA	Dispersed	NA	NA	4972	Hypothesis_protein
17508	ctg02_4	120018	122336	-	III	6082	Dispersed	0.9264	3.2949	4973	Hypothesis_protein
17530	ctg02_41	41906	43891	+	III	NA	Dispersed	NA	NA	4979	Hypothesis_protein
17531	ctg02_41	43940	45355	-	III	115245	Dispersed	0.765	99	4980	Hypothesis_protein
17536	ctg02_5	130853	132154	-	III	17288	Dispersed	0.9776	3.2103	4981	Pox_A_type_inc
17538	ctg02_5	121919	124213	+	III	9894	Dispersed	0.67	4.2172	4982	efhand
17561	ctg02_46	20820	21764	-	III	2834	Dispersed	0.7397	3.5406	4990	ArfGap
17567	ctg02_46	43886	45667	+	III	33985	Dispersed	1.0482	1.9693	4991	LRR_1
17571	ctg02_46	62908	65988	+	III	16595	Dispersed	0.8473	3.5685	4992	Hypothesis_protein
17574	ctg02_8	105015	106904	-	III	96018	Dispersed	0.872	3.0082	4993	Hypothesis_protein
17590	ctg02_2	343216	345105	+	III	10778	Dispersed	0.9944	0.7723	4997	PUF
17626	ctg02_54	31465	32079	-	III	14064	Dispersed	1.4787	1.0259	5002	HMG_box
1774	ctg02_49	14945	16348	+	III	15187	Dispersed	0.6677	3.5642	5011	zf-CHY
18725	ctg02_2	247299	247694	-	III	38163	Dispersed	0.2702	0.0886	5123	Hypothesis_protein
19003	ctg02_37	12300	12608	-	III	14869	Dispersed	0.7144	2.4608	5214	Ribosomal_L24e
19007	ctg02_37	327	752	-	III	19182	Dispersed	0.2093	0.0853	5216	Hypothesis_protein
1908	ctg02_13	251762	252835	-	III	8619	Dispersed	0.5019	3.241	5223	zf-DHHC
1935	ctg02_18	10867	12267	-	III	15187	Dispersed	0.9748	3.7769	5265	zf-CHY
19396	ctg02_13	213646	213981	+	III	19873	Dispersed	0.1674	0.2919	5271	Hypothesis_protein
1995	ctg02_19	128637	129290	-	III	27059	Dispersed	1.0037	2.3589	5339	Proteasome
2007	ctg02_3	409932	410702	+	III	NA	Dispersed	NA	NA	5440	Hypothesis_protein
20081	ctg02_10	38351	38740	-	III	NA	Dispersed	NA	NA	5442	Hypothesis_protein
20195	ctg02_2	493249	494046	-	III	4059	Dispersed	0.869	1.9321	5465	PNP_UDP_1
20311	ctg02_40	43081	43557	+	III	NA	Dispersed	NA	NA	5492	Hypothesis_protein
20593	ctg02_36	24652	24987	-	III	NA	Dispersed	NA	NA	5526	TM2
20603	ctg02_25	33183	33698	+	III	NA	Dispersed	NA	NA	5530	Hypothesis_protein
20750	ctg02_15	11900	12481	-	III	NA	Dispersed	NA	NA	5545	Hypothesis_protein
21116	ctg02_42	59642	61456	+	III	113522	Dispersed	0.6707	2.7815	5624	Pkinase
2116	ctg02_55	1942	2820	+	III	8619	Dispersed	0.7544	3.0564	5626	zf-DHHC
21233	ctg02_62	19639	20598	-	III	NA	Dispersed	NA	NA	5639	zf-C3HC4
21234	ctg02_62	20673	22160	+	III	NA	Dispersed	NA	NA	5640	Hypothesis_protein
21327	ctg02_8	95118	101660	-	III	NA	Dispersed	NA	NA	5648	ABC_tran
21342	ctg02_16	159335	160147	-	III	113137	Dispersed	1.0253	3.229	5650	Hypothesis_protein
21435	ctg02_7	281016	282809	+	III	NA	Dispersed	NA	NA	5661	Pkinase
21444	ctg02_13	240520	242286	+	III	14895	Dispersed	0.977	1.9022	5662	Hypothesis_protein
21498	ctg02_41	19661	20821	+	III	15148	Dispersed	0.7127	3.5375	5666	TPR_1
21527	ctg02_32	76522	79245	+	III	14802	Dispersed	0.4552	0.7595	5679	Hypothesis_protein
2155	ctg02_21	103348	103662	-	III	102542	Dispersed	0.6812	2.7571	5681	Hypothesis_protein
21603	ctg02_1	525575	527071	-	III	17288	Dispersed	0.8496	2.0375	5685	Hypothesis_protein
21622	ctg02_20	71960	78181	+	III	NA	Dispersed	NA	NA	5687	zf-C3HC4
21628	ctg02_18	14746	15897	+	III	NA	Dispersed	NA	NA	5688	RNA_pol_Rpc82
21792	ctg02_7	60322	61530	+	III	21435	Dispersed	0.7812	1.7863	5708	zf-C3HC4
21897	ctg02_31	67091	73852	-	III	12217	Dispersed	0.6836	3.5196	5718	Hypothesis_protein
22138	ctg02_67	11970	13499	+	III	NA	Dispersed	NA	NA	5777	AAA
22268	ctg02_1	413700	417557	+	III	NA	Dispersed	NA	NA	5792	Hypothesis_protein
22291	ctg02_8	79157	80575	-	III	90425	Dispersed	0.7675	1.6947	5794	DUF6
22451	ctg02_16	20710	23763	+	III	94534	Dispersed	1.3737	1.6385	5812	Pkinase
22553	ctg02_11	120960	122681	+	III	NA	Dispersed	NA	NA	5820	Peptidase_C1
22573	ctg02_11	10436	16987	-	III	NA	Dispersed	NA	NA	5821	WD40
2261	ctg02_39	52399	54315	+	III	9894	Dispersed	0.8057	1.9039	5830	efhand
22677	ctg02_11	199945	200739	-	III	6175	Dispersed	0.6283	1.6618	5834	Fer4
227577	ctg02_2	326762	328927	-	III	NA	Dispersed	NA	NA	5845	Gemini_AL2
22802	ctg02_4	87777	88532	+	III	40521	Dispersed	1.0841	2.5619	5852	SBDS_C
22806	ctg02_4	82591	83595	-	III	115245	Dispersed	0.7995	2.8706	5853	bZIP_1
2285	ctg02_45	14896	16752	+	III	16412	Dispersed	0.9639	3.1774	5857	Hypothesis_protein
23015	ctg02_16	165029	166627	+	III	NA	Dispersed	NA	NA	5891	Hypothesis_protein
23017	ctg02_16	163705	165024	-	III	NA	Dispersed	NA	NA	5892	FHA
2305	ctg02_2	538606	540423	+	III	16745	Dispersed	0.8662	2.8261	5893	bZIP_1
23183	ctg02_6	178185	178286	-	III	13981	Dispersed	0.2931	2.2282	5905	Hypothesis_protein
23185	ctg02_6	163266	167996	-	III	NA	Dispersed	NA	NA	5906	SMC_N
23357	ctg02_43	6155	7504	-	III	91374	Dispersed	0.7422	2.7237	5927	Hypothesis_protein
23439	ctg02_22	43080	43334	-	III	8505	Dispersed	0.3721	1.8885	5940	TM2
23655	ctg02_29	85541	87781	+	III	NA	Dispersed	NA	NA	5955	Hypothesis_protein
23800	ctg02_6	155859	157175	+	III	NA	Dispersed	NA	NA	5975	FtsX
23930	ctg02_5	317828	319021	-	III	17249	Dispersed	0.7483	2.174	5989	bZIP_1
24126	ctg02_12	176517	178901	+	III	NA	Dispersed	NA	NA	6033	Hypothesis_protein
2421	ctg02_13	236220	236963	+	III	5435	Dispersed	0.6158	3.7334	6048	LRRNT_2
24330	ctg02_27	26712	28559	+	III	NA	Dispersed	NA	NA	6055	Hypothesis_protein
24372	ctg02_28	85838	86899	-	III	102961	Dispersed	0.8451	3.6009	6057	Abhydrolase_1
24376	ctg02_28	57089	59293	+	III	13452	Dispersed	0.6226	3.2309	6059	Hypothesis_protein
24423	ctg02_10	68928	71570	+	III	NA	Dispersed	NA	NA	6063	WW
24452	ctg02_17	51193	51900	+	III	102110	Dispersed	0.8677	2.0451	6067	Hypothesis_protein
24471	ctg02_20	34699	35157	-	III	NA	Dispersed	NA	NA	6069	Hypothesis_protein
24512	ctg02_2	170937	171737	-	III	14360	Dispersed	0.5658	2.2635	6073	EGF_2
24584	ctg02_47	1730	3277	-	III	3157	Dispersed	0.5221	3.0812	6077	Hypothesis_protein
24603	ctg02_49	42816	49193	+	III	NA	Dispersed	NA	NA	6084	LACT
24662	ctg02_9	238850	240427	+	III	NA	Dispersed	NA	NA	6088	SDH_alpha
24695	ctg02_45	44913	47384	+	III	13555	Dispersed	0.8247	99	6090	Hypothesis_protein
24979	ctg02_1	356445	357485	+	III	NA	Dispersed	NA	NA	6122	Hypothesis_protein
25080	ctg02_14	218610	219533	-	III	NA	Dispersed	NA	NA	6160	Hypothesis_protein
2527	ctg02_13	96984	97970	+	III	NA	Dispersed	NA	NA	6172	Hypothesis_protein
2538	ctg02_8	83393	85420	+	III	17368	Dispersed	0.7689	2.6664	6178	Pkinase
2556	ctg02_2	284766	285050	-	III	7843	Dispersed	0.9077	1.8855	6193	Hypothesis_protein
2562	ctg02_35	85213	88287	+	III	NA	Dispersed	NA	NA	6198	WD40
2622	ctg02_32	73675	74523	-	III	13606	Dispersed	0.5012	2.4401	6274	MORN
2692	ctg02_52	60631	61791	-	III	7126	Dispersed	0.856	4.0582	6331	Acyltransferase
27027	ctg02_17	141022	142983	-	III	16264	Dispersed	0.8553	2.9718	6366	WD40
27059	ctg02_1	60348	61169	-	III	12949	Dispersed	0.9647	1.7137	6369	Proteasome
27193	ctg02_30	72872	73285	+	III	NA	Dispersed	NA	NA	6381	Hypothesis_protein
27293	ctg02_13	232366	233574	-	III	15342	Dispersed	0.8926	4.0528	6389	Hypothesis_protein
27310	ctg02_58	14539	16302	+	III	16934	Dispersed	0.793	99	6397	TPR_2
27326	ctg02_55	9195	14387	+	III	NA	Dispersed	NA	NA	6400	DNA_pol_B
2750	ctg02_9	41418	41966	-	III	10459	Dispersed	1.0082	1.7331	6417	Hypothesis_protein
27658	ctg02_4	180843	181292	+	III	NA	Dispersed	NA	NA	6436	Hypothesis_protein
27747	ctg02_8	186771	187181	-	III	17116	Dispersed	0.624	2.4038	6447	Cyt-b5
27793	ctg02_3	465364	465594	+	III	89178	Dispersed	0.0485	0.3628	6450	Hypothesis_protein
27910	ctg02_1	132542	132919	-	III	6752	Dispersed	0.52	2.5087	6464	Hypothesis_protein
27948	ctg02_10	38214	38396	+	III	10122	Dispersed	0.3797	0.5808	6467	Hypothesis_protein
2812	ctg02_32	63338	64507	+	III	23800	Dispersed	1.0131	2.6534	6498	Hypothesis_protein
28138	ctg02_19	157895	158149	+	III	5305	Dispersed	0.5668	2.8424	6500	Hypothesis_protein
28183	ctg02_11	36658	37161	+	III	NA	Dispersed	NA	NA	6504	Hypothesis_protein
28234	ctg02_67	20681	21538	+	III	NA	Dispersed	NA	NA	6511	ADK
2834	ctg02_29	63392	64588	+	III	100864	Dispersed	1.1396	1.2092	6526	ArfGap
28464	ctg02_4	58029	58442	-	III	112692	Dispersed	0.077	0.4382	6539	Hypothesis_protein
2851	ctg02_27	109157	110434	-	III	17263	Dispersed	0.6937	3.724	6546	MOZ_SAS
2860	ctg02_44	53013	54194	-	III	NA	Dispersed	NA	NA	6555	Fe-ADH
28651	ctg02_11	111310	112806	-	III	22553	Dispersed	0.543	1.4801	6561	Peptidase_C1
28779	ctg02_8	232137	233174	-	III	33985	Dispersed	0.898	2.0785	6573	LRR_1
[truncated: 405 more rows]
