# Supplementary material for: Gene duplication in the genome of parasitic Giardia lamblia
Source: BMC Evol Biol. 2010 Feb 17;10:49. doi: 10.1186/1471-2148-10-49 (PMC2829556; doi:10.1186/1471-2148-10-49)
Supplement: Additional file 2 — List of the ratio of RDG and ADG in each gene family. This table listed the proportion of RDG and ADG in each identified gene family. [file 1471-2148-10-49-S2.XLS]

## Sheet: Sheet1
Additonal file 2: List of the percentage of RDG and ADG in each gene family
Family_ID	RDG	ADG	Total	Ratio of RDG	Ratio of ADG
1	61	349	413	0.1477	0.845
5	159	45	204	0.7794	0.2206
6	2	59	62	0.0323	0.9516
3	4	28	32	0.125	0.875
41	24	0	25	0.96	0
50	7	14	21	0.3333	0.6667
12	0	20	20	0	1
9	2	17	19	0.1053	0.8947
32	2	15	17	0.1176	0.8824
15	3	9	13	0.2308	0.6923
16	1	12	13	0.0769	0.9231
19	2	8	11	0.1818	0.7273
151	4	5	9	0.4444	0.5556
152	7	1	9	0.7778	0.1111
153	9	0	9	1	0
154	2	7	9	0.2222	0.7778
8	2	6	9	0.2222	0.6667
23	0	8	8	0	1
25	0	7	8	0	0.875
226	2	5	7	0.2857	0.7143
30	0	5	6	0	0.8333
33	0	6	6	0	1
40	2	3	6	0.3333	0.5
60	1	5	6	0.1667	0.8333
28	0	4	5	0	0.8
29	0	4	5	0	0.8
31	0	5	5	0	1
355	2	3	5	0.4	0.6
366	1	4	5	0.2	0.8
413	5	0	5	1	0
18	1	2	4	0.25	0.5
35	0	4	4	0	1
486	3	1	4	0.75	0.25
488	1	3	4	0.25	0.75
513	3	1	4	0.75	0.25
52	0	4	4	0	1
556	4	0	4	1	0
588	4	0	4	1	0
61	1	2	4	0.25	0.5
132	0	2	3	0	0.6667
36	1	1	3	0.3333	0.3333
48	1	2	3	0.3333	0.6667
54	1	1	3	0.3333	0.3333
62	0	2	3	0	0.6667
654	2	0	3	0.6667	0
655	1	2	3	0.3333	0.6667
662	2	1	3	0.6667	0.3333
663	2	0	3	0.6667	0
687	2	0	3	0.6667	0
688	0	3	3	0	1
689	2	1	3	0.6667	0.3333
690	1	2	3	0.3333	0.6667
726	2	0	3	0.6667	0
727	1	1	3	0.3333	0.3333
73	1	2	3	0.3333	0.6667
741	1	1	3	0.3333	0.3333
75	0	2	3	0	0.6667
752	1	1	3	0.3333	0.3333
781	0	2	3	0	0.6667
800	3	0	3	1	0
806	2	0	3	0.6667	0
830	2	0	3	0.6667	0
886	2	0	3	0.6667	0
101	1	1	2	0.5	0.5
1053	1	0	2	0.5	0
1054	0	2	2	0	1
1055	1	1	2	0.5	0.5
1056	1	0	2	0.5	0
1062	1	1	2	0.5	0.5
1063	1	1	2	0.5	0.5
1064	2	0	2	1	0
1067	0	2	2	0	1
1068	1	0	2	0.5	0
1069	1	1	2	0.5	0.5
107	1	1	2	0.5	0.5
1087	1	0	2	0.5	0
1088	1	0	2	0.5	0
1095	1	0	2	0.5	0
1096	1	0	2	0.5	0
111	0	2	2	0	1
1111	1	1	2	0.5	0.5
1114	1	1	2	0.5	0.5
1115	1	0	2	0.5	0
1116	1	0	2	0.5	0
1117	1	1	2	0.5	0.5
1122	1	1	2	0.5	0.5
1123	1	1	2	0.5	0.5
1124	1	0	2	0.5	0
1125	1	1	2	0.5	0.5
1144	1	0	2	0.5	0
1150	1	0	2	0.5	0
1151	1	1	2	0.5	0.5
1160	1	1	2	0.5	0.5
1161	1	0	2	0.5	0
1165	1	0	2	0.5	0
1167	1	0	2	0.5	0
117	1	1	2	0.5	0.5
120	0	1	2	0	0.5
1213	1	0	2	0.5	0
1218	1	0	2	0.5	0
1219	0	0	2	0	0
1220	1	1	2	0.5	0.5
1221	0	1	2	0	0.5
1235	1	1	2	0.5	0.5
1242	1	1	2	0.5	0.5
1243	0	1	2	0	0.5
1250	1	0	2	0.5	0
1251	1	0	2	0.5	0
1256	0	2	2	0	1
1261	1	0	2	0.5	0
1271	1	0	2	0.5	0
1274	1	0	2	0.5	0
1288	1	0	2	0.5	0
1297	0	1	2	0	0.5
130	0	2	2	0	1
1325	1	0	2	0.5	0
1326	1	1	2	0.5	0.5
1327	1	0	2	0.5	0
1345	1	0	2	0.5	0
1352	0	1	2	0	0.5
1389	1	0	2	0.5	0
1402	1	0	2	0.5	0
1410	1	0	2	0.5	0
1413	1	0	2	0.5	0
1414	1	0	2	0.5	0
1467	1	0	2	0.5	0
1498	1	0	2	0.5	0
1501	1	1	2	0.5	0.5
1570	2	0	2	1	0
1588	1	0	2	0.5	0
1632	1	0	2	0.5	0
1635	1	0	2	0.5	0
1639	1	0	2	0.5	0
1660	1	0	2	0.5	0
1662	1	0	2	0.5	0
1672	0	0	2	0	0
1675	1	1	2	0.5	0.5
1759	1	0	2	0.5	0
1767	0	1	2	0	0.5
1786	1	0	2	0.5	0
1792	1	0	2	0.5	0
1795	0	1	2	0	0.5
1803	0	1	2	0	0.5
1806	1	1	2	0.5	0.5
1813	0	1	2	0	0.5
189	0	2	2	0	1
197	0	1	2	0	0.5
24	0	1	2	0	0.5
275	1	0	2	0.5	0
369	0	1	2	0	0.5
381	0	1	2	0	0.5
39	1	0	2	0.5	0
44	0	1	2	0	0.5
47	0	1	2	0	0.5
49	0	1	2	0	0.5
58	0	2	2	0	1
597	1	0	2	0.5	0
67	0	1	2	0	0.5
69	0	1	2	0	0.5
757	1	0	2	0.5	0
79	0	1	2	0	0.5
90	1	0	2	0.5	0
94	1	0	2	0.5	0
95	0	1	2	0	0.5
0	0	1	1	0	1
10001	0	1	1	0	1
10006	0	0	1	0	0
10009	0	1	1	0	1
10025	0	1	1	0	1
10027	0	0	1	0	0
10028	0	1	1	0	1
10029	0	0	1	0	0
10031	0	0	1	0	0
10038	0	0	1	0	0
10043	0	1	1	0	1
10044	0	0	1	0	0
10045	0	1	1	0	1
10050	0	0	1	0	0
10111	0	1	1	0	1
10119	0	1	1	0	1
10121	0	0	1	0	0
10124	0	0	1	0	0
10125	0	1	1	0	1
10134	1	0	1	1	0
10135	1	0	1	1	0
10136	1	0	1	1	0
10137	0	0	1	0	0
10138	1	0	1	1	0
10142	0	1	1	0	1
10148	0	1	1	0	1
10151	0	0	1	0	0
10175	1	0	1	1	0
10179	0	1	1	0	1
10180	0	1	1	0	1
10182	0	1	1	0	1
10186	0	1	1	0	1
10187	0	1	1	0	1
10190	0	1	1	0	1
10192	0	0	1	0	0
10193	0	0	1	0	0
10196	0	1	1	0	1
10198	0	1	1	0	1
10206	0	0	1	0	0
10210	0	1	1	0	1
10236	0	1	1	0	1
10249	0	0	1	0	0
10251	0	0	1	0	0
10252	0	0	1	0	0
10253	0	1	1	0	1
10256	0	1	1	0	1
10257	1	0	1	1	0
10258	0	1	1	0	1
10260	0	0	1	0	0
10262	0	1	1	0	1
10263	0	1	1	0	1
10264	1	0	1	1	0
10268	0	1	1	0	1
10273	0	0	1	0	0
10288	0	0	1	0	0
10290	0	1	1	0	1
10308	0	1	1	0	1
10312	0	1	1	0	1
10315	0	1	1	0	1
10320	0	0	1	0	0
10321	0	1	1	0	1
10350	0	1	1	0	1
10357	0	1	1	0	1
10358	0	1	1	0	1
10361	0	0	1	0	0
10365	0	0	1	0	0
10366	0	1	1	0	1
10368	1	0	1	1	0
10369	0	0	1	0	0
10370	0	1	1	0	1
10377	0	1	1	0	1
10398	0	1	1	0	1
10408	0	1	1	0	1
10417	0	1	1	0	1
10425	0	1	1	0	1
10429	0	0	1	0	0
10434	0	1	1	0	1
10439	0	0	1	0	0
10441	0	1	1	0	1
10444	0	1	1	0	1
10445	0	1	1	0	1
10446	0	0	1	0	0
10447	0	0	1	0	0
10448	0	1	1	0	1
10456	0	1	1	0	1
10457	0	1	1	0	1
10460	0	1	1	0	1
10462	0	1	1	0	1
10463	1	0	1	1	0
10465	0	0	1	0	0
10467	0	0	1	0	0
10469	0	1	1	0	1
10470	0	1	1	0	1
10471	0	0	1	0	0
10472	0	1	1	0	1
10474	0	0	1	0	0
10475	0	1	1	0	1
10486	0	0	1	0	0
10511	0	1	1	0	1
10516	0	1	1	0	1
10517	0	0	1	0	0
10520	1	0	1	1	0
10527	1	0	1	1	0
10543	0	1	1	0	1
10547	0	1	1	0	1
10551	0	0	1	0	0
10557	0	0	1	0	0
10559	1	0	1	1	0
10562	1	0	1	1	0
10563	0	0	1	0	0
10566	0	1	1	0	1
10570	0	0	1	0	0
10593	1	0	1	1	0
10595	0	1	1	0	1
10607	0	0	1	0	0
108	0	1	1	0	1
124	0	0	1	0	0
128	0	0	1	0	0
129	0	1	1	0	1
1375	0	0	1	0	0
138	0	1	1	0	1
155	0	1	1	0	1
156	0	0	1	0	0
1656	0	1	1	0	1
1691	0	0	1	0	0
170	0	1	1	0	1
179	0	0	1	0	0
1814	0	1	1	0	1
187	0	0	1	0	0
191	0	0	1	0	0
195	0	0	1	0	0
204	0	0	1	0	0
21	0	1	1	0	1
215	0	1	1	0	1
217	0	1	1	0	1
231	1	0	1	1	0
233	0	0	1	0	0
240	0	1	1	0	1
245	0	0	1	0	0
247	0	0	1	0	0
2509	0	0	1	0	0
2510	0	1	1	0	1
2512	0	1	1	0	1
2514	0	0	1	0	0
2516	0	0	1	0	0
2517	0	0	1	0	0
2520	0	0	1	0	0
2526	0	1	1	0	1
2528	0	1	1	0	1
2530	0	1	1	0	1
2542	0	1	1	0	1
2549	0	1	1	0	1
2550	1	0	1	1	0
2558	0	1	1	0	1
2571	0	1	1	0	1
2574	0	1	1	0	1
2584	0	1	1	0	1
2606	0	1	1	0	1
2610	0	1	1	0	1
2619	0	0	1	0	0
2622	0	1	1	0	1
2624	0	1	1	0	1
2626	0	1	1	0	1
263	0	0	1	0	0
2630	0	1	1	0	1
2633	0	1	1	0	1
2635	0	1	1	0	1
264	0	1	1	0	1
2645	1	0	1	1	0
2646	0	1	1	0	1
2649	0	0	1	0	0
2651	0	0	1	0	0
2665	0	0	1	0	0
2670	0	1	1	0	1
2673	0	1	1	0	1
2674	0	0	1	0	0
2680	0	0	1	0	0
2692	0	1	1	0	1
2695	1	0	1	1	0
2700	0	1	1	0	1
2702	0	1	1	0	1
2704	0	1	1	0	1
2705	0	1	1	0	1
2710	0	1	1	0	1
2722	0	0	1	0	0
2725	0	1	1	0	1
2727	0	0	1	0	0
2731	0	1	1	0	1
2735	0	1	1	0	1
2751	0	1	1	0	1
2756	0	1	1	0	1
2757	1	0	1	1	0
2758	1	0	1	1	0
2761	0	1	1	0	1
2762	0	0	1	0	0
2764	0	0	1	0	0
2791	0	1	1	0	1
2797	0	1	1	0	1
2810	0	1	1	0	1
281	0	1	1	0	1
2811	0	1	1	0	1
2812	0	0	1	0	0
2814	0	0	1	0	0
2817	0	1	1	0	1
2826	0	0	1	0	0
2838	0	0	1	0	0
2845	0	1	1	0	1
2846	0	1	1	0	1
2850	0	1	1	0	1
2851	0	1	1	0	1
2852	0	0	1	0	0
2855	0	0	1	0	0
287	0	1	1	0	1
2882	0	1	1	0	1
2885	0	1	1	0	1
2887	0	1	1	0	1
289	0	0	1	0	0
2892	0	1	1	0	1
292	0	1	1	0	1
294	0	0	1	0	0
2949	0	1	1	0	1
295	0	1	1	0	1
2959	0	1	1	0	1
2962	0	1	1	0	1
2969	0	1	1	0	1
2971	0	0	1	0	0
2977	0	0	1	0	0
2998	0	0	1	0	0
2999	0	1	1	0	1
3002	0	0	1	0	0
3010	0	1	1	0	1
3029	0	1	1	0	1
3056	0	1	1	0	1
3059	0	1	1	0	1
3061	0	1	1	0	1
3064	0	0	1	0	0
3065	1	0	1	1	0
3066	1	0	1	1	0
3069	0	0	1	0	0
3074	0	0	1	0	0
308	0	1	1	0	1
3082	0	1	1	0	1
309	0	1	1	0	1
3093	0	1	1	0	1
3096	0	0	1	0	0
3124	0	1	1	0	1
3128	0	1	1	0	1
3129	0	1	1	0	1
3132	0	0	1	0	0
3134	0	1	1	0	1
3137	0	1	1	0	1
3138	0	0	1	0	0
3139	0	0	1	0	0
3143	0	1	1	0	1
3149	0	0	1	0	0
3150	0	1	1	0	1
3156	0	0	1	0	0
3157	0	1	1	0	1
316	0	0	1	0	0
3175	0	0	1	0	0
3180	0	0	1	0	0
3182	0	0	1	0	0
3188	0	1	1	0	1
3196	1	0	1	1	0
320	0	1	1	0	1
3203	0	1	1	0	1
3207	0	1	1	0	1
3209	0	1	1	0	1
3210	0	1	1	0	1
3212	0	0	1	0	0
322	0	1	1	0	1
3227	0	1	1	0	1
3228	0	1	1	0	1
3230	0	1	1	0	1
3232	0	1	1	0	1
3236	0	1	1	0	1
3251	1	0	1	1	0
3255	0	1	1	0	1
3259	0	1	1	0	1
3273	0	1	1	0	1
3274	0	0	1	0	0
3279	1	0	1	1	0
332	0	0	1	0	0
3339	0	1	1	0	1
3341	0	1	1	0	1
3345	0	1	1	0	1
3358	0	1	1	0	1
3359	0	1	1	0	1
336	0	0	1	0	0
3365	0	1	1	0	1
3367	0	1	1	0	1
3379	0	1	1	0	1
338	0	1	1	0	1
3381	0	1	1	0	1
3382	0	1	1	0	1
3383	0	1	1	0	1
3384	0	1	1	0	1
34	0	1	1	0	1
3436	0	1	1	0	1
3449	0	1	1	0	1
3452	0	1	1	0	1
3453	0	1	1	0	1
3454	0	1	1	0	1
3456	0	1	1	0	1
3474	0	0	1	0	0
349	0	0	1	0	0
3525	0	1	1	0	1
3529	1	0	1	1	0
3546	0	1	1	0	1
3547	0	1	1	0	1
3548	0	0	1	0	0
3558	0	1	1	0	1
3561	0	1	1	0	1
3562	1	0	1	1	0
3571	0	0	1	0	0
358	0	1	1	0	1
3587	0	0	1	0	0
3593	0	1	1	0	1
3594	0	1	1	0	1
3602	0	1	1	0	1
3604	0	1	1	0	1
3606	0	1	1	0	1
3621	0	0	1	0	0
3625	0	0	1	0	0
3627	0	0	1	0	0
3630	0	1	1	0	1
363	0	1	1	0	1
3640	1	0	1	1	0
3642	0	0	1	0	0
3643	0	1	1	0	1
3645	0	1	1	0	1
3646	0	0	1	0	0
365	0	0	1	0	0
3651	0	1	1	0	1
3665	0	0	1	0	0
3670	0	1	1	0	1
3671	0	0	1	0	0
3672	0	0	1	0	0
3673	0	0	1	0	0
3674	0	0	1	0	0
368	0	0	1	0	0
3683	0	1	1	0	1
3685	0	1	1	0	1
3688	0	1	1	0	1
3690	0	1	1	0	1
3694	0	1	1	0	1
3696	0	1	1	0	1
3699	0	1	1	0	1
3701	0	1	1	0	1
3710	0	1	1	0	1
3713	0	1	1	0	1
3714	0	1	1	0	1
3716	0	1	1	0	1
3718	0	1	1	0	1
3719	0	0	1	0	0
3720	0	1	1	0	1
372	0	1	1	0	1
3732	0	0	1	0	0
3734	0	1	1	0	1
3735	0	1	1	0	1
3737	0	1	1	0	1
3744	0	1	1	0	1
3746	0	1	1	0	1
3747	0	1	1	0	1
3750	0	1	1	0	1
3751	0	1	1	0	1
3784	1	0	1	1	0
3785	0	0	1	0	0
3787	0	0	1	0	0
3789	0	0	1	0	0
3792	0	1	1	0	1
3797	0	0	1	0	0
3799	0	1	1	0	1
3800	0	0	1	0	0
3804	0	1	1	0	1
3810	0	1	1	0	1
3812	0	1	1	0	1
3815	0	1	1	0	1
3817	0	1	1	0	1
3818	0	1	1	0	1
3819	0	1	1	0	1
3820	0	1	1	0	1
3831	1	0	1	1	0
3832	0	0	1	0	0
3833	0	1	1	0	1
3834	0	1	1	0	1
3835	0	0	1	0	0
3837	0	0	1	0	0
3838	1	0	1	1	0
3840	0	1	1	0	1
384	0	1	1	0	1
3841	0	0	1	0	0
3850	0	1	1	0	1
3852	0	1	1	0	1
3853	0	0	1	0	0
3854	0	1	1	0	1
3859	0	0	1	0	0
3866	0	1	1	0	1
3867	0	0	1	0	0
3868	0	1	1	0	1
3870	0	1	1	0	1
3876	0	1	1	0	1
388	0	0	1	0	0
3882	0	0	1	0	0
3884	0	1	1	0	1
3890	0	1	1	0	1
3892	0	0	1	0	0
3893	0	1	1	0	1
3895	0	0	1	0	0
3896	0	1	1	0	1
3897	0	1	1	0	1
3915	0	0	1	0	0
3922	0	0	1	0	0
3928	0	1	1	0	1
3930	0	1	1	0	1
3931	0	1	1	0	1
3937	0	0	1	0	0
3958	0	1	1	0	1
396	0	1	1	0	1
3967	0	1	1	0	1
3971	0	0	1	0	0
3973	0	0	1	0	0
3976	0	1	1	0	1
3978	0	1	1	0	1
3982	0	1	1	0	1
3984	0	1	1	0	1
3985	0	1	1	0	1
3986	0	0	1	0	0
3987	1	0	1	1	0
3988	0	0	1	0	0
3990	0	1	1	0	1
4001	0	1	1	0	1
4003	1	0	1	1	0
4006	0	1	1	0	1
4	0	1	1	0	1
4012	0	1	1	0	1
4018	0	1	1	0	1
4022	0	0	1	0	0
403	0	0	1	0	0
4072	0	0	1	0	0
4074	0	1	1	0	1
4077	0	1	1	0	1
4079	0	1	1	0	1
4080	0	0	1	0	0
4082	0	1	1	0	1
4083	0	0	1	0	0
4084	0	1	1	0	1
409	0	1	1	0	1
4099	0	1	1	0	1
410	0	0	1	0	0
4105	0	0	1	0	0
4106	0	0	1	0	0
4108	0	1	1	0	1
4117	0	1	1	0	1
4119	0	0	1	0	0
4121	0	0	1	0	0
4123	0	1	1	0	1
4138	0	0	1	0	0
4141	0	0	1	0	0
4142	0	1	1	0	1
4147	0	1	1	0	1
4152	0	0	1	0	0
4157	0	0	1	0	0
4158	0	0	1	0	0
4175	0	1	1	0	1
4178	0	1	1	0	1
4180	0	0	1	0	0
4182	0	1	1	0	1
4183	0	1	1	0	1
4184	0	0	1	0	0
4186	0	0	1	0	0
419	0	0	1	0	0
4191	0	1	1	0	1
4193	0	0	1	0	0
4195	0	0	1	0	0
42	0	1	1	0	1
4206	0	1	1	0	1
4209	0	0	1	0	0
4211	0	1	1	0	1
4213	0	1	1	0	1
4215	0	0	1	0	0
4217	0	0	1	0	0
4218	0	1	1	0	1
4220	0	1	1	0	1
4224	0	1	1	0	1
4225	0	0	1	0	0
4227	0	0	1	0	0
4231	0	1	1	0	1
4238	1	0	1	1	0
424	0	0	1	0	0
4242	0	1	1	0	1
4244	0	0	1	0	0
4245	0	0	1	0	0
4246	0	1	1	0	1
4251	0	1	1	0	1
4254	0	0	1	0	0
426	0	1	1	0	1
4263	0	1	1	0	1
4265	0	0	1	0	0
4275	0	1	1	0	1
4285	0	1	1	0	1
4286	0	0	1	0	0
4288	0	0	1	0	0
4289	0	1	1	0	1
4291	0	1	1	0	1
4294	0	0	1	0	0
4306	0	1	1	0	1
4315	0	1	1	0	1
4357	0	1	1	0	1
4358	0	0	1	0	0
4360	0	0	1	0	0
4363	0	0	1	0	0
4364	0	1	1	0	1
4367	0	0	1	0	0
4382	0	0	1	0	0
4386	0	0	1	0	0
4387	0	1	1	0	1
4390	0	0	1	0	0
4393	0	1	1	0	1
4395	0	1	1	0	1
440	0	1	1	0	1
4406	0	1	1	0	1
4407	0	0	1	0	0
4408	0	1	1	0	1
4412	0	0	1	0	0
4414	0	1	1	0	1
4417	0	1	1	0	1
4419	0	1	1	0	1
4422	0	1	1	0	1
4425	0	0	1	0	0
4426	0	1	1	0	1
4428	0	0	1	0	0
4429	0	1	1	0	1
4431	0	1	1	0	1
4432	0	0	1	0	0
4434	0	0	1	0	0
4451	0	0	1	0	0
4456	0	1	1	0	1
4460	0	0	1	0	0
4461	0	0	1	0	0
4466	0	1	1	0	1
4473	0	0	1	0	0
4474	0	0	1	0	0
4482	0	1	1	0	1
4491	0	1	1	0	1
4500	0	1	1	0	1
4504	0	1	1	0	1
4507	0	1	1	0	1
4508	0	0	1	0	0
4512	0	1	1	0	1
4515	0	0	1	0	0
4518	0	1	1	0	1
4520	0	0	1	0	0
4521	0	1	1	0	1
4522	0	1	1	0	1
4523	0	0	1	0	0
4526	0	0	1	0	0
4531	0	1	1	0	1
4532	0	0	1	0	0
4533	0	1	1	0	1
4535	0	1	1	0	1
4537	0	1	1	0	1
4539	0	1	1	0	1
4540	0	0	1	0	0
4543	1	0	1	1	0
4544	0	1	1	0	1
4545	0	1	1	0	1
4557	0	0	1	0	0
4562	0	1	1	0	1
4565	0	0	1	0	0
4570	0	1	1	0	1
4571	0	0	1	0	0
4575	0	1	1	0	1
4576	0	0	1	0	0
4578	0	1	1	0	1
4579	0	0	1	0	0
4581	0	1	1	0	1
4582	0	1	1	0	1
4583	0	1	1	0	1
4584	0	1	1	0	1
4607	0	0	1	0	0
4610	0	1	1	0	1
4611	1	0	1	1	0
4612	0	1	1	0	1
4614	0	1	1	0	1
4616	0	1	1	0	1
4618	0	1	1	0	1
4622	0	0	1	0	0
4624	0	0	1	0	0
4625	0	0	1	0	0
4627	0	1	1	0	1
4638	0	0	1	0	0
4640	0	1	1	0	1
4643	1	0	1	1	0
4644	0	1	1	0	1
4650	0	1	1	0	1
4652	0	1	1	0	1
4653	0	1	1	0	1
4656	0	1	1	0	1
4660	0	1	1	0	1
4662	0	1	1	0	1
4663	0	1	1	0	1
4675	0	1	1	0	1
4679	0	0	1	0	0
4680	0	0	1	0	0
4681	0	0	1	0	0
4685	0	1	1	0	1
4688	0	0	1	0	0
4690	0	0	1	0	0
4694	0	0	1	0	0
4697	0	0	1	0	0
470	0	1	1	0	1
4703	0	0	1	0	0
4705	0	0	1	0	0
4708	0	1	1	0	1
471	0	0	1	0	0
4756	0	0	1	0	0
4759	0	1	1	0	1
4760	0	1	1	0	1
4761	0	1	1	0	1
4766	0	1	1	0	1
4767	0	1	1	0	1
4770	0	1	1	0	1
4772	0	1	1	0	1
4773	0	1	1	0	1
4774	0	1	1	0	1
4777	0	0	1	0	0
4803	0	0	1	0	0
4804	0	0	1	0	0
4805	0	0	1	0	0
4807	0	1	1	0	1
4812	0	0	1	0	0
4813	0	1	1	0	1
4814	0	1	1	0	1
4815	0	1	1	0	1
4816	0	1	1	0	1
4820	0	0	1	0	0
4821	0	1	1	0	1
4822	0	0	1	0	0
4825	0	1	1	0	1
4826	0	1	1	0	1
4827	0	0	1	0	0
4829	0	0	1	0	0
4830	0	1	1	0	1
4832	0	1	1	0	1
484	0	0	1	0	0
4842	0	1	1	0	1
4843	0	1	1	0	1
4848	0	1	1	0	1
4849	0	0	1	0	0
4853	0	0	1	0	0
4854	0	0	1	0	0
4859	0	1	1	0	1
4860	0	0	1	0	0
4861	0	1	1	0	1
4863	0	1	1	0	1
4864	1	0	1	1	0
4866	0	1	1	0	1
4886	0	1	1	0	1
4893	0	0	1	0	0
4894	0	0	1	0	0
4897	0	0	1	0	0
4898	0	1	1	0	1
4899	1	0	1	1	0
4903	0	1	1	0	1
4904	0	1	1	0	1
4907	0	1	1	0	1
4910	0	1	1	0	1
4915	0	1	1	0	1
4917	0	0	1	0	0
4920	0	1	1	0	1
4921	0	1	1	0	1
4923	0	0	1	0	0
4927	1	0	1	1	0
4928	0	1	1	0	1
4931	0	1	1	0	1
4933	0	1	1	0	1
4937	0	0	1	0	0
4939	0	0	1	0	0
4941	0	0	1	0	0
4942	0	0	1	0	0
4943	0	1	1	0	1
4944	0	1	1	0	1
4946	0	1	1	0	1
4949	0	1	1	0	1
4954	0	0	1	0	0
4956	0	1	1	0	1
4972	0	0	1	0	0
4973	0	1	1	0	1
4979	0	0	1	0	0
4980	0	1	1	0	1
4981	0	1	1	0	1
4982	0	1	1	0	1
4989	0	1	1	0	1
4990	0	1	1	0	1
4991	0	1	1	0	1
4992	0	1	1	0	1
4993	0	1	1	0	1
4997	0	1	1	0	1
5002	0	1	1	0	1
5011	0	1	1	0	1
509	0	0	1	0	0
5123	1	0	1	1	0
5214	0	1	1	0	1
5216	1	0	1	1	0
5223	0	1	1	0	1
5265	0	1	1	0	1
5271	1	0	1	1	0
53	0	0	1	0	0
5339	0	1	1	0	1
539	0	1	1	0	1
5440	0	0	1	0	0
5442	0	0	1	0	0
5465	0	1	1	0	1
549	0	1	1	0	1
5492	0	0	1	0	0
5526	0	0	1	0	0
5530	0	0	1	0	0
5545	0	0	1	0	0
5624	0	1	1	0	1
5626	0	1	1	0	1
5639	0	0	1	0	0
5640	0	0	1	0	0
5648	0	0	1	0	0
5650	0	1	1	0	1
5661	0	0	1	0	0
5662	0	1	1	0	1
5666	0	1	1	0	1
5679	1	0	1	1	0
5681	0	1	1	0	1
5685	0	1	1	0	1
5687	0	0	1	0	0
5688	0	0	1	0	0
57	0	1	1	0	1
5708	0	1	1	0	1
5718	0	1	1	0	1
577	0	1	1	0	1
5777	0	0	1	0	0
5792	0	0	1	0	0
5794	0	1	1	0	1
5812	0	1	1	0	1
5820	0	0	1	0	0
5821	0	0	1	0	0
5830	0	1	1	0	1
5834	0	1	1	0	1
5845	0	0	1	0	0
5852	0	1	1	0	1
5853	0	1	1	0	1
5857	0	1	1	0	1
5891	0	0	1	0	0
5892	0	0	1	0	0
5893	0	1	1	0	1
5905	1	0	1	1	0
5906	0	0	1	0	0
5927	0	1	1	0	1
5940	1	0	1	1	0
5943	0	1	1	0	1
5955	0	0	1	0	0
5975	0	0	1	0	0
5989	0	1	1	0	1
6033	0	0	1	0	0
6048	0	1	1	0	1
6055	0	0	1	0	0
6057	0	1	1	0	1
6059	0	1	1	0	1
6063	0	0	1	0	0
6067	0	1	1	0	1
6069	0	0	1	0	0
6073	0	1	1	0	1
6077	0	1	1	0	1
608	0	1	1	0	1
6084	0	0	1	0	0
6088	0	0	1	0	0
6090	0	1	1	0	1
6122	0	0	1	0	0
6160	0	0	1	0	0
6172	0	0	1	0	0
6178	0	1	1	0	1
6193	0	1	1	0	1
6198	0	0	1	0	0
6274	0	1	1	0	1
6331	0	1	1	0	1
6366	0	1	1	0	1
6369	0	1	1	0	1
6381	0	0	1	0	0
6389	0	1	1	0	1
6397	0	1	1	0	1
6400	0	0	1	0	0
6417	0	1	1	0	1
6436	0	0	1	0	0
6447	0	1	1	0	1
6450	1	0	1	1	0
6464	0	1	1	0	1
6467	1	0	1	1	0
6498	0	1	1	0	1
6500	0	1	1	0	1
65	0	0	1	0	0
6504	0	0	1	0	0
6511	0	0	1	0	0
6526	0	1	1	0	1
6539	1	0	1	1	0
6546	0	1	1	0	1
6555	0	0	1	0	0
6561	0	1	1	0	1
6573	0	1	1	0	1
6582	0	1	1	0	1
6596	0	1	1	0	1
6614	0	1	1	0	1
6639	0	1	1	0	1
6651	0	1	1	0	1
6654	0	0	1	0	0
6655	0	0	1	0	0
6662	1	0	1	1	0
6664	0	1	1	0	1
6674	1	0	1	1	0
6686	1	0	1	1	0
6798	0	0	1	0	0
6803	0	1	1	0	1
6806	0	0	1	0	0
6809	0	1	1	0	1
68	1	0	1	1	0
6811	0	1	1	0	1
6815	0	1	1	0	1
6822	0	1	1	0	1
6824	0	0	1	0	0
6825	0	1	1	0	1
6851	1	0	1	1	0
6867	0	1	1	0	1
6875	0	0	1	0	0
6916	0	0	1	0	0
6919	0	0	1	0	0
6920	0	0	1	0	0
6936	1	0	1	1	0
7041	0	0	1	0	0
7045	0	1	1	0	1
7091	1	0	1	1	0
7098	0	0	1	0	0
7116	0	0	1	0	0
7119	0	0	1	0	0
7137	0	0	1	0	0
7141	0	1	1	0	1
7142	1	0	1	1	0
7155	0	0	1	0	0
7156	0	0	1	0	0
7160	0	0	1	0	0
7171	0	1	1	0	1
7185	0	1	1	0	1
7216	0	1	1	0	1
7217	0	0	1	0	0
7224	0	0	1	0	0
7225	0	1	1	0	1
7226	0	1	1	0	1
723	0	1	1	0	1
7245	0	1	1	0	1
7248	0	1	1	0	1
725	0	1	1	0	1
7257	0	0	1	0	0
7266	0	1	1	0	1
7275	0	1	1	0	1
7282	0	0	1	0	0
7314	0	0	1	0	0
7330	0	1	1	0	1
7334	0	1	1	0	1
737	0	1	1	0	1
7405	0	1	1	0	1
7482	0	0	1	0	0
7497	0	1	1	0	1
7517	0	1	1	0	1
7533	0	0	1	0	0
7534	0	0	1	0	0
7539	0	1	1	0	1
7540	0	0	1	0	0
7654	0	0	1	0	0
7699	0	1	1	0	1
7712	0	1	1	0	1
7933	0	0	1	0	0
7956	0	0	1	0	0
7981	0	0	1	0	0
7989	0	1	1	0	1
7990	0	0	1	0	0
8008	0	0	1	0	0
8039	1	0	1	1	0
8061	1	0	1	1	0
8085	1	0	1	1	0
8088	0	1	1	0	1
8125	0	1	1	0	1
8136	0	1	1	0	1
8137	1	0	1	1	0
8156	1	0	1	1	0
8169	0	1	1	0	1
8172	0	1	1	0	1
8236	0	1	1	0	1
8241	0	0	1	0	0
8243	0	0	1	0	0
8246	0	1	1	0	1
8247	0	1	1	0	1
8254	0	0	1	0	0
8255	0	0	1	0	0
8258	0	0	1	0	0
8260	0	1	1	0	1
8262	0	0	1	0	0
8263	0	1	1	0	1
8265	0	0	1	0	0
8267	0	1	1	0	1
8289	0	0	1	0	0
8291	0	0	1	0	0
8308	0	0	1	0	0
8311	0	1	1	0	1
8313	0	1	1	0	1
8314	0	1	1	0	1
8335	0	0	1	0	0
8340	0	1	1	0	1
8341	0	1	1	0	1
8342	0	1	1	0	1
8355	0	1	1	0	1
8358	0	1	1	0	1
8359	0	0	1	0	0
8361	0	1	1	0	1
8383	0	1	1	0	1
8386	0	1	1	0	1
8390	0	1	1	0	1
8391	0	1	1	0	1
8409	0	1	1	0	1
8410	0	1	1	0	1
8416	0	1	1	0	1
8423	0	1	1	0	1
8447	0	0	1	0	0
8448	0	1	1	0	1
8452	0	1	1	0	1
8454	0	0	1	0	0
8455	0	1	1	0	1
8460	0	1	1	0	1
8467	0	1	1	0	1
8473	1	0	1	1	0
85	0	0	1	0	0
8501	1	0	1	1	0
8537	0	1	1	0	1
8538	0	1	1	0	1
8558	0	1	1	0	1
8560	0	1	1	0	1
8564	0	0	1	0	0
8569	0	1	1	0	1
8578	0	0	1	0	0
8606	0	1	1	0	1
8663	0	0	1	0	0
8690	0	0	1	0	0
8692	0	1	1	0	1
87	0	1	1	0	1
8708	0	1	1	0	1
8709	0	1	1	0	1
8747	0	1	1	0	1
8748	0	1	1	0	1
8750	0	1	1	0	1
8778	0	1	1	0	1
8779	0	0	1	0	0
8780	0	1	1	0	1
8804	0	0	1	0	0
8805	0	0	1	0	0
8806	0	0	1	0	0
8807	0	1	1	0	1
8808	0	1	1	0	1
8839	0	0	1	0	0
8842	0	1	1	0	1
8863	0	1	1	0	1
8868	0	1	1	0	1
8871	0	1	1	0	1
8888	0	0	1	0	0
8891	0	1	1	0	1
8900	0	1	1	0	1
8905	0	1	1	0	1
8926	1	0	1	1	0
8930	0	0	1	0	0
8942	0	1	1	0	1
9032	0	1	1	0	1
9033	0	0	1	0	0
9039	0	1	1	0	1
9041	0	0	1	0	0
9067	0	1	1	0	1
9072	0	1	1	0	1
9080	0	0	1	0	0
9114	0	1	1	0	1
9116	0	1	1	0	1
9117	0	0	1	0	0
9135	0	0	1	0	0
9142	0	1	1	0	1
9166	0	0	1	0	0
9168	0	1	1	0	1
9169	0	1	1	0	1
9171	0	0	1	0	0
9172	0	1	1	0	1
9173	0	0	1	0	0
9175	0	0	1	0	0
9201	0	1	1	0	1
9204	0	1	1	0	1
9206	0	1	1	0	1
9207	0	0	1	0	0
9214	0	0	1	0	0
9237	0	0	1	0	0
9241	0	0	1	0	0
9248	0	0	1	0	0
9249	0	1	1	0	1
9252	0	1	1	0	1
9266	0	1	1	0	1
9271	0	0	1	0	0
9297	0	1	1	0	1
9301	0	1	1	0	1
9317	0	1	1	0	1
9319	0	1	1	0	1
9375	0	1	1	0	1
9377	0	1	1	0	1
9382	0	1	1	0	1
9383	0	0	1	0	0
9402	0	1	1	0	1
9441	0	1	1	0	1
9444	0	0	1	0	0
9446	0	1	1	0	1
9451	0	1	1	0	1
9453	0	1	1	0	1
9463	0	1	1	0	1
9464	0	0	1	0	0
9468	0	1	1	0	1
9472	0	1	1	0	1
9473	0	1	1	0	1
9474	0	1	1	0	1
9499	0	0	1	0	0
9500	0	0	1	0	0
9502	0	0	1	0	0
9503	0	1	1	0	1
9504	0	1	1	0	1
9529	0	1	1	0	1
9531	0	0	1	0	0
9534	0	1	1	0	1
9535	0	0	1	0	0
9537	0	1	1	0	1
9541	0	0	1	0	0
9542	0	1	1	0	1
9543	0	1	1	0	1
9565	0	1	1	0	1
9570	0	1	1	0	1
9571	0	1	1	0	1
9572	0	0	1	0	0
9577	0	0	1	0	0
9590	0	0	1	0	0
9592	0	1	1	0	1
9594	0	0	1	0	0
9598	0	1	1	0	1
9618	0	0	1	0	0
9620	0	0	1	0	0
9630	0	1	1	0	1
9644	0	1	1	0	1
9645	0	1	1	0	1
9646	0	0	1	0	0
9647	0	0	1	0	0
9699	0	1	1	0	1
9700	0	1	1	0	1
9703	0	0	1	0	0
9704	0	0	1	0	0
9705	0	1	1	0	1
9707	0	0	1	0	0
9730	0	1	1	0	1
9735	0	1	1	0	1
9736	0	0	1	0	0
9745	1	0	1	1	0
9746	0	1	1	0	1
9769	0	1	1	0	1
9774	0	1	1	0	1
9775	0	0	1	0	0
9776	0	1	1	0	1
9783	0	1	1	0	1
9793	0	0	1	0	0
9796	0	1	1	0	1
9797	0	1	1	0	1
9801	0	0	1	0	0
9804	0	1	1	0	1
9806	0	1	1	0	1
9809	0	0	1	0	0
9810	0	1	1	0	1
9811	0	1	1	0	1
9820	0	1	1	0	1
9824	0	1	1	0	1
9825	0	1	1	0	1
9827	0	1	1	0	1
9828	0	1	1	0	1
9835	0	1	1	0	1
9839	0	0	1	0	0
9840	0	1	1	0	1
9859	0	1	1	0	1
9860	0	0	1	0	0
9861	0	1	1	0	1
9862	0	1	1	0	1
9863	0	1	1	0	1
9872	0	0	1	0	0
9874	1	0	1	1	0
9879	0	0	1	0	0
9881	0	1	1	0	1
9902	0	1	1	0	1
9904	0	0	1	0	0
9906	0	1	1	0	1
9907	0	0	1	0	0
9908	0	0	1	0	0
9909	0	1	1	0	1
9914	0	0	1	0	0
9917	0	1	1	0	1
9918	0	1	1	0	1
9919	0	0	1	0	0
9928	0	1	1	0	1
9942	0	1	1	0	1
9946	0	1	1	0	1
9949	0	1	1	0	1
9951	0	0	1	0	0
9968	0	0	1	0	0
9984	1	0	1	1	0
9988	0	1	1	0	1
9989	0	0	1	0	0
9993	0	1	1	0	1
9999	0	1	1	0	1
