# Supplementary material for: Gene duplication in the genome of parasitic Giardia lamblia
Source: BMC Evol Biol. 2010 Feb 17;10:49. doi: 10.1186/1471-2148-10-49 (PMC2829556; doi:10.1186/1471-2148-10-49)
Supplement: Additional file 5 — Distribution of gene families among five studied parasitic protists. In this table, we presented the distribution of gene family members among five studied parasitic protists. [file 1471-2148-10-49-S5.XLS]

## Sheet: Sheet1
Additional file 5 - Distribution of gene family members among the studied parasitic protists
Domain	Family_ID	G.lamblia	C.parvum	E.histolytica	P.sojae	D.discoideum
DEAD	12	20	24	30	23	28
Pkinase	3	32	30	85	80	18
Ras	8	9	10	116	19	12
AAA	19	11	8	12	24	10
UQ_con	23	8	9	16	8	10
Pkinase	16	13	14	21	30	9
Metallophos	15	13	8	41	21	8
Cpn60_TCP1	25	8	8	16	8	8
MCM	30	6	6	9	8	8
HA2	28	5	7	12	13	7
Kinesin and Pox_A_type_inc	6	62	8	5	127	6
AAA	33	6	6	11	6	6
SNF2_N	29	5	12	10	9	5
HSP70	18	4	5	49	13	4
Dynein_heavy	32	17	1	0	13	4
Arf	35	4	3	12	10	3
Pkinase	31	5	4	16	8	3
Proteasome	52	4	5	5	4	3
Histone	61	4	3	5	3	3
EGF and VSP	9	19	5	134	6	1
ABC_tran	60	6	0	2	10	0
ABC_tran	40	6	3	9	8	0
Ank and Pkinase	1	413	0	0	0	0
Hypothesis_protein	488	4	0	0	0	0
EGF	50	21	0	0	0	0
EGF_2	154	9	0	0	0	0
Peptidase_C1	151	9	0	0	0	0
Alpha_giardin	226	7	0	0	0	0
E1-E2_ATPase	355	5	0	0	0	0
Peptidase_C1	366	5	0	0	0	0
Ank	486	4	0	0	0	0
Copine	513	4	0	0	0	0
VSP	5	204	0	0	0	0
Hypothesis_protein	41	25	0	0	0	0
Hypothesis_protein	413	5	0	0	0	0
Hypothesis_protein	152	9	0	0	0	0
Hypothesis_protein	153	9	0	0	0	0
Hypothesis_protein	556	4	0	0	0	0
Hypothesis_protein	588	4	0	0	0	0
